# Supplementary material for: Prevention of necrotizing enterocolitis with probiotics: a systematic review and meta-analysis
Source: PeerJ. 2016 Oct 5;4:e2429. doi: 10.7717/peerj.2429 (PMC5068355; doi:10.7717/peerj.2429)
Supplement: Dataset S1 — Dataset used for analysis for meta analysis [file peerj-04-2429-s001.rm5]

<?xml version="1.0" encoding="ISO-8859-1" standalone="no"?>
<COCHRANE_REVIEW DESCRIPTION="" DOI="" GROUP_ID="" ID="385715011512182913" MERGED_FROM="" MODIFIED="2016-07-26 15:12:47 -0400" MODIFIED_BY="[Empty name]" NOTES="&lt;p&gt;Waiting for author to give us numbers for &amp;lt;1000 g&lt;/p&gt;" NOTES_MODIFIED="2016-07-26 15:12:47 -0400" NOTES_MODIFIED_BY="[Empty name]" REVIEW_NO="" REVMAN_SUB_VERSION="5.3.5 " REVMAN_VERSION="5" SPLIT_FROM="" STAGE="R" STATUS="A" TYPE="INTERVENTION" VERSION_NO="0.0">
<COVER_SHEET MODIFIED="2015-01-15 12:18:29 -0500" MODIFIED_BY="[Empty name]">
<TITLE MODIFIED="2015-01-15 12:18:29 -0500" MODIFIED_BY="[Empty name]">Probiotics for Prevention of Necrotizing Enterocolitis in Preterm Infants</TITLE>
<CONTACT>
<PERSON ID="????" ROLE="UNKNOWN">
<PREFIX/>
<FIRST_NAME/>
<MIDDLE_INITIALS/>
<LAST_NAME/>
<SUFFIX/>
<POSITION/>
<EMAIL_1/>
<EMAIL_2/>
<URL/>
<MOBILE_PHONE/>
<ADDRESS>
<DEPARTMENT/>
<ORGANISATION/>
<ADDRESS_1/>
<ADDRESS_2/>
<CITY/>
<ZIP/>
<REGION/>
<COUNTRY CODE="NONE">Other</COUNTRY>
<PHONE_1/>
<PHONE_2/>
<FAX_1/>
<FAX_2/>
</ADDRESS>
<FOOTNOTE/>
</PERSON>
</CONTACT>
<CREATORS>
<PERSON ID="????" ROLE="AUTHOR">
<PREFIX/>
<FIRST_NAME/>
<MIDDLE_INITIALS/>
<LAST_NAME/>
<SUFFIX/>
<POSITION/>
<EMAIL_1/>
<EMAIL_2/>
<URL/>
<MOBILE_PHONE/>
<ADDRESS>
<DEPARTMENT/>
<ORGANISATION/>
<ADDRESS_1/>
<ADDRESS_2/>
<CITY/>
<ZIP/>
<REGION/>
<COUNTRY CODE="NONE">Other</COUNTRY>
<PHONE_1/>
<PHONE_2/>
<FAX_1/>
<FAX_2/>
</ADDRESS>
<FOOTNOTE/>
</PERSON>
</CREATORS>
<DATES>
<UP_TO_DATE>
<DATE DAY="" MONTH="" YEAR=""/>
</UP_TO_DATE>
<LAST_SEARCH>
<DATE DAY="" MONTH="" YEAR=""/>
</LAST_SEARCH>
<NEXT_STAGE>
<DATE DAY="" MONTH="" YEAR=""/>
</NEXT_STAGE>
<PROTOCOL_PUBLISHED ISSUE="" YEAR=""/>
<REVIEW_PUBLISHED ISSUE="" YEAR=""/>
<LAST_CITATION_ISSUE ISSUE="" YEAR=""/>
</DATES>
<WHATS_NEW/>
<HISTORY/>
<SOURCES_OF_SUPPORT>
<INTERNAL_SOURCES/>
<EXTERNAL_SOURCES/>
</SOURCES_OF_SUPPORT>
<MESH_TERMS VERIFIED="NO"/>
<KEYWORDS/>
</COVER_SHEET>
<MAIN_TEXT>
<SUMMARY>
<TITLE>[Summary title]</TITLE>
<SUMMARY_BODY>
<P>[Summary text]</P>
</SUMMARY_BODY>
</SUMMARY>
<ABSTRACT>
<ABS_BACKGROUND/>
<ABS_OBJECTIVES/>
<ABS_SEARCH_STRATEGY/>
<ABS_SELECTION_CRITERIA/>
<ABS_DATA_COLLECTION/>
<ABS_RESULTS/>
<ABS_CONCLUSIONS/>
</ABSTRACT>
<BODY>
<BACKGROUND>
<CONDITION/>
<INTERVENTION/>
<THEORY/>
<IMPORTANCE/>
</BACKGROUND>
<OBJECTIVES/>
<METHODS>
<SELECTION_CRITERIA>
<CRIT_STUDIES/>
<CRIT_PARTICIPANTS/>
<CRIT_INTERVENTIONS/>
<CRIT_OUTCOMES>
<CRIT_OUTCOMES_PRIMARY/>
<CRIT_OUTCOMES_SECONDARY/>
</CRIT_OUTCOMES>
</SELECTION_CRITERIA>
<SEARCH_METHODS>
<ELECTRONIC_SEARCHES/>
<OTHER_SEARCHES/>
</SEARCH_METHODS>
<DATA_COLLECTION>
<STUDY_SELECTION/>
<DATA_EXTRACTION/>
<QUALITY_ASSESSMENT/>
<EFFECT_MEASURES/>
<UNIT_OF_ANALYSIS/>
<MISSING_DATA/>
<HETEROGENEITY_ASSESSMENT/>
<BIAS_ASSESSMENT/>
<DATA_SYNTHESIS/>
<SUBGROUP_ANALYSIS/>
<SENSITIVITY_ANALYSIS/>
</DATA_COLLECTION>
</METHODS>
<RESULTS>
<STUDY_DESCRIPTION>
<SEARCH_RESULTS/>
<INCLUDED_STUDIES_DESCR/>
<EXCLUDED_STUDIES_DESCR/>
</STUDY_DESCRIPTION>
<STUDY_QUALITY>
<ALLOCATION/>
<BLINDING/>
<EXCLUSIONS/>
<SELECTIVE_REPORTING/>
<OTHER_BIAS_SOURCES/>
</STUDY_QUALITY>
<INTERVENTION_EFFECTS/>
</RESULTS>
<DISCUSSION>
<SUMMARY_OF_RESULTS/>
<APPLICABILITY_OF_FINDINGS/>
<QUALITY_OF_EVIDENCE/>
<POTENTIAL_BIASES/>
<AGREEMENT/>
</DISCUSSION>
<CONCLUSIONS>
<IMPLICATIONS_PRACTICE/>
<IMPLICATIONS_RESEARCH/>
</CONCLUSIONS>
</BODY>
<ACKNOWLEDGEMENTS/>
<CONFLICT_OF_INTEREST/>
<CONTRIBUTIONS/>
<PRO_REV_DIFF/>
<PUBLIC_NOTES/>
</MAIN_TEXT>
<STUDIES_AND_REFERENCES MODIFIED="2016-07-18 15:01:41 -0400" MODIFIED_BY="[Empty name]">
<STUDIES MODIFIED="2016-07-18 15:01:41 -0400" MODIFIED_BY="[Empty name]">
<INCLUDED_STUDIES MODIFIED="2016-07-18 15:01:41 -0400" MODIFIED_BY="[Empty name]">
<STUDY DATA_SOURCE="PUB" ID="STD-Al_x002d_Hosni-2012" MODIFIED="2015-01-15 12:23:21 -0500" MODIFIED_BY="[Empty name]" NAME="Al-Hosni 2012" YEAR="2012">
<REFERENCE MODIFIED="2015-01-15 12:23:21 -0500" MODIFIED_BY="[Empty name]" PRIMARY="NO" TYPE="JOURNAL_ARTICLE">
<AU>Al-Hosni M, Duenas M, Hawk M, Stewart L A, Borghese R A, Cahoon M, et al</AU>
<TI>Probiotics-supplemented feeding in extremely low-birth-weight infants</TI>
<SO>Journal of perinatology : official journal of the California Perinatal Association</SO>
<YR>2012</YR>
<VL>32</VL>
<NO>4</NO>
<PG>253-9</PG>
<IDENTIFIERS/>
</REFERENCE>
<IDENTIFIERS/>
</STUDY>
<STUDY DATA_SOURCE="PUB" ID="STD-Bin_x002d_Nun-2005" MODIFIED="2015-03-20 14:21:29 -0400" MODIFIED_BY="[Empty name]" NAME="Bin-Nun 2005" YEAR="2005">
<REFERENCE MODIFIED="2015-01-15 12:23:21 -0500" MODIFIED_BY="[Empty name]" PRIMARY="NO" TYPE="JOURNAL_ARTICLE">
<AU>Bin-Nun A, Bromiker R, Wilschanski M, Kaplan M, Rudensky B, Caplan M, et al</AU>
<TI>Oral probiotics prevent necrotizing enterocolitis in very low birth weight neonates</TI>
<SO>The Journal of pediatrics</SO>
<YR>2005</YR>
<VL>147</VL>
<NO>2</NO>
<PG>192-6</PG>
<IDENTIFIERS/>
</REFERENCE>
<IDENTIFIERS MODIFIED="2015-03-20 14:21:29 -0400" MODIFIED_BY="[Empty name]">
<IDENTIFIER MODIFIED="2015-03-20 14:21:29 -0400" MODIFIED_BY="[Empty name]" TYPE="DOI" VALUE="10.1016/j.jpeds.2005.03.054"/>
</IDENTIFIERS>
</STUDY>
<STUDY DATA_SOURCE="PUB" ID="STD-Braga-2011" MODIFIED="2016-07-18 11:47:46 -0400" MODIFIED_BY="[Empty name]" NAME="Braga 2011" YEAR="2011">
<REFERENCE MODIFIED="2016-07-18 11:47:46 -0400" MODIFIED_BY="[Empty name]" PRIMARY="NO" TYPE="JOURNAL_ARTICLE">
<AU>Braga TD, da Silva GAP, de Lira PIC, de Carvalho LM</AU>
<TI>Efficacy of Bifidobacterium breve and Lactobacillus casei oral supplementation on necrotizing enterocolitis in very-low-birth-weight preterm infants: a double-blind, randomized, controlled trial</TI>
<SO>The American journal of clinical nutrition</SO>
<YR>2011</YR>
<VL>93</VL>
<NO>1</NO>
<PG>81-6</PG>
<IDENTIFIERS/>
</REFERENCE>
<IDENTIFIERS/>
</STUDY>
<STUDY DATA_SOURCE="PUB" ID="STD-Costalos-2003" MODIFIED="2015-01-15 12:23:21 -0500" MODIFIED_BY="[Empty name]" NAME="Costalos 2003" YEAR="2003">
<REFERENCE MODIFIED="2015-01-15 12:23:21 -0500" MODIFIED_BY="[Empty name]" PRIMARY="NO" TYPE="JOURNAL_ARTICLE">
<AU>Costalos C, Skouteri V, Gounaris A, Sevastiadou S, Triandafilidou A, Ekonomidou C, et al</AU>
<TI>Enteral feeding of premature infants with Saccharomyces boulardii</TI>
<SO>Early human development</SO>
<YR>2003</YR>
<VL>74</VL>
<NO>2</NO>
<PG>89-96</PG>
<IDENTIFIERS/>
</REFERENCE>
<IDENTIFIERS/>
</STUDY>
<STUDY DATA_SOURCE="PUB" ID="STD-Costeloe-2016" MODIFIED="2016-07-18 11:46:19 -0400" MODIFIED_BY="[Empty name]" NAME="Costeloe 2016" YEAR="2016">
<REFERENCE MODIFIED="2016-07-18 11:45:24 -0400" MODIFIED_BY="[Empty name]" PRIMARY="NO" TYPE="JOURNAL_ARTICLE">
<AU>Costeloe K, Hardy P, Juszczak E, Wilks M, Millar MR</AU>
<TI>Bifidobacterium breve BBG-001 in very preterm infants: a randomised controlled phase 3 trial</TI>
<SO>The Lancet</SO>
<YR>2016</YR>
<VL>387</VL>
<NO>10019</NO>
<PG>649-60</PG>
<IDENTIFIERS/>
</REFERENCE>
<REFERENCE MODIFIED="2016-07-18 11:46:19 -0400" MODIFIED_BY="[Empty name]" PRIMARY="NO" TYPE="OTHER">
<AU>Fleming P, Eaton S, Akyempon A, Sanderson I, Wilks M, Millar M</AU>
<TI>The effect of bifidobacterium breve BBG 001 on intestinal permeability in preterm babies &lt;31 weeks gestation</TI>
<SO>Journal of Paediatrics and Child Health</SO>
<YR>2015</YR>
<VL>S1</VL>
<PG>69</PG>
<PB>Blackwell Publishing</PB>
<CY>P. Fleming, Barts and the London School of Medicine and Dentistry, Queen Mary University of London, London, United Kingdom. E-mail: Paul.fleming@homerton.nhs.uk</CY>
<IDENTIFIERS/>
</REFERENCE>
<REFERENCE MODIFIED="2016-07-18 11:45:47 -0400" MODIFIED_BY="[Empty name]" PRIMARY="NO" TYPE="OTHER">
<AU>Fleming P, Panton N, Wilks M, Millar M</AU>
<TI>Comparing serum bacterial DNA and lipopolysaccharide in preterm infants randomised to bifidobacterium breve BBG-001 versus placebo</TI>
<SO>Journal of Paediatrics and Child Health</SO>
<YR>2015</YR>
<VL>S1</VL>
<PG>67</PG>
<PB>Blackwell Publishing</PB>
<CY>P. Fleming, Barts and the London School of Medicine and Dentistry, Queen Mary University of London, London, United Kingdom. E-mail: paul.fleming@homerton.nhs.uk</CY>
<IDENTIFIERS/>
</REFERENCE>
<IDENTIFIERS/>
</STUDY>
<STUDY DATA_SOURCE="PUB" ID="STD-Dani-2002" MODIFIED="2016-07-18 11:47:14 -0400" MODIFIED_BY="[Empty name]" NAME="Dani 2002" YEAR="2002">
<REFERENCE MODIFIED="2016-07-18 11:47:14 -0400" MODIFIED_BY="[Empty name]" PRIMARY="NO" TYPE="JOURNAL_ARTICLE">
<AU>Dani C, Biadaioli R, Bertini G, Martelli E, Rubaltelli FF</AU>
<TI>Probiotics feeding in prevention of urinary tract infection, bacterial sepsis and necrotizing enterocolitis in preterm infants. A prospective double-blind study</TI>
<SO>Biology of the neonate</SO>
<YR>2002</YR>
<VL>82</VL>
<NO>2</NO>
<PG>103-8</PG>
<IDENTIFIERS/>
</REFERENCE>
<IDENTIFIERS/>
</STUDY>
<STUDY DATA_SOURCE="PUB" ID="STD-Demirel-2013" MODIFIED="2016-07-18 11:41:28 -0400" MODIFIED_BY="[Empty name]" NAME="Demirel 2013" YEAR="2013">
<REFERENCE MODIFIED="2016-07-18 11:41:28 -0400" MODIFIED_BY="[Empty name]" PRIMARY="NO" TYPE="JOURNAL_ARTICLE">
<AU>Demirel G, Erdeve O, Celik IH, Dilmen U</AU>
<TI>Saccharomyces boulardii for prevention of necrotizing enterocolitis in preterm infants: a randomized, controlled study</TI>
<SO>Acta paediatrica (Oslo, Norway : 1992)</SO>
<YR>2013</YR>
<VL>102</VL>
<NO>12</NO>
<PG>e560-5</PG>
<IDENTIFIERS/>
</REFERENCE>
<IDENTIFIERS MODIFIED="2015-03-02 11:56:53 -0500" MODIFIED_BY="[Empty name]">
<IDENTIFIER MODIFIED="2015-03-02 11:56:04 -0500" MODIFIED_BY="[Empty name]" TYPE="CTG" VALUE="NCT01315821"/>
<IDENTIFIER MODIFIED="2015-03-02 11:56:53 -0500" MODIFIED_BY="[Empty name]" TYPE="DOI" VALUE="10.1111/apa.12416"/>
</IDENTIFIERS>
</STUDY>
<STUDY DATA_SOURCE="PUB" ID="STD-Dilli-2015a" MODIFIED="2016-07-18 15:01:41 -0400" MODIFIED_BY="[Empty name]" NAME="Dilli 2015a" NOTES="&lt;p&gt;4-arm trial split into 2 spearate trials:&lt;/p&gt;&lt;p&gt;a = probiotic vs. placebo&lt;/p&gt;&lt;p&gt;b = synbiotic vs prebiotic&lt;/p&gt;" NOTES_MODIFIED="2016-07-18 15:01:41 -0400" NOTES_MODIFIED_BY="[Empty name]" YEAR="2015">
<REFERENCE MODIFIED="2016-07-18 15:00:14 -0400" MODIFIED_BY="[Empty name]" PRIMARY="NO" TYPE="JOURNAL_ARTICLE">
<AU>Dilli D, Aydin B, Fettah ND, Ozyazici E, Beken S, Zenciroglu Zencirotlu A, et al</AU>
<TI>The propre-save study: effects of probiotics and prebiotics alone or combined on necrotizing enterocolitis in very low birth weight infants</TI>
<SO>The Journal of pediatrics</SO>
<YR>2015</YR>
<VL>166</VL>
<NO>3</NO>
<PG>545-51</PG>
<IDENTIFIERS>
<IDENTIFIER TYPE="OTHER" VALUE="NCT01807858"/>
</IDENTIFIERS>
</REFERENCE>
<IDENTIFIERS/>
</STUDY>
<STUDY DATA_SOURCE="PUB" ID="STD-Dilli-2015b" MODIFIED="2016-07-18 15:00:36 -0400" MODIFIED_BY="[Empty name]" NAME="Dilli 2015b" YEAR="2015">
<REFERENCE MODIFIED="2016-07-18 13:43:58 -0400" MODIFIED_BY="[Empty name]" PRIMARY="NO" TYPE="JOURNAL_ARTICLE">
<AU>Dilli D, Aydin B, Fettah ND, Ozyazici E, Beken S, Zenciroglu Zencirotlu A, et al</AU>
<TI>The propre-save study: effects of probiotics and prebiotics alone or combined on necrotizing enterocolitis in very low birth weight infants</TI>
<SO>The Journal of pediatrics</SO>
<YR>2015</YR>
<VL>166</VL>
<NO>3</NO>
<PG>545-51</PG>
<IDENTIFIERS MODIFIED="2016-07-18 13:43:58 -0400" MODIFIED_BY="[Empty name]">
<IDENTIFIER MODIFIED="2016-07-18 13:43:58 -0400" MODIFIED_BY="[Empty name]" TYPE="OTHER" VALUE="NCT01807858"/>
</IDENTIFIERS>
</REFERENCE>
<IDENTIFIERS/>
</STUDY>
<STUDY DATA_SOURCE="PUB" ID="STD-Dutta-2015" MODIFIED="2016-07-18 11:43:39 -0400" MODIFIED_BY="[Empty name]" NAME="Dutta 2015" YEAR="2015">
<REFERENCE MODIFIED="2016-07-18 11:43:39 -0400" MODIFIED_BY="[Empty name]" NOTES="&lt;p&gt;On order. Not at U of T or UWO.&lt;/p&gt;" NOTES_MODIFIED="2016-07-18 11:43:39 -0400" NOTES_MODIFIED_BY="[Empty name]" PRIMARY="NO" TYPE="JOURNAL_ARTICLE">
<AU>Dutta S, Ray P, Narang A</AU>
<TI>Comparison of stool colonization in premature infants by three dose regimes of a probiotic combination: a randomized controlled trial</TI>
<SO>American journal of perinatology</SO>
<YR>2015</YR>
<VL>32</VL>
<NO>8</NO>
<PG>733-40</PG>
<IDENTIFIERS/>
</REFERENCE>
<IDENTIFIERS/>
</STUDY>
<STUDY DATA_SOURCE="PUB" ID="STD-Fernandez_x002d_Carrocera-2013" MODIFIED="2015-03-02 14:52:50 -0500" MODIFIED_BY="[Empty name]" NAME="Fernandez-Carrocera 2013" YEAR="2013">
<REFERENCE MODIFIED="2015-01-15 13:25:54 -0500" MODIFIED_BY="[Empty name]" PRIMARY="NO" TYPE="JOURNAL_ARTICLE">
<AU>Fernandez-Carrocera LA, Solis-Herrera A, Cabanillas-Ayon M, Gallardo-Sarmiento RB, Garcia-Perez CS, Montano-Rodriguez R, et al</AU>
<TI>Double-blind, randomised clinical assay to evaluate the efficacy of probiotics in preterm newborns weighing less than 1500 g in the prevention of necrotising enterocolitis</TI>
<SO>Archives of disease in childhood. Fetal and neonatal edition</SO>
<YR>2013</YR>
<VL>98</VL>
<NO>1</NO>
<PG>F5-9</PG>
<IDENTIFIERS/>
</REFERENCE>
<IDENTIFIERS MODIFIED="2015-03-02 14:52:50 -0500" MODIFIED_BY="[Empty name]">
<IDENTIFIER MODIFIED="2015-03-02 14:52:50 -0500" MODIFIED_BY="[Empty name]" TYPE="DOI" VALUE="10.1136/archdischild-2011-300435"/>
</IDENTIFIERS>
</STUDY>
<STUDY DATA_SOURCE="PUB" ID="STD-Hua-2014" MODIFIED="2015-02-23 14:01:32 -0500" MODIFIED_BY="[Empty name]" NAME="Hua 2014" YEAR="2014">
<REFERENCE PRIMARY="NO" TYPE="JOURNAL_ARTICLE">
<IDENTIFIERS/>
</REFERENCE>
<IDENTIFIERS/>
</STUDY>
<STUDY DATA_SOURCE="PUB" ID="STD-Huang-2009" MODIFIED="2015-01-15 12:23:21 -0500" MODIFIED_BY="[Empty name]" NAME="Huang 2009" YEAR="2009">
<REFERENCE MODIFIED="2015-01-15 12:23:21 -0500" MODIFIED_BY="[Empty name]" PRIMARY="NO" TYPE="JOURNAL_ARTICLE">
<AU>Huang B, Yang H, Huang X</AU>
<TI>[Probiotics supplementation for prevention of necrotizing enterocolitis in very low-birth-weight neonates: a randomized, controlled trial]</TI>
<SO>Journal Guangdong Med Coll</SO>
<YR>2009</YR>
<VL>27</VL>
<NO>1</NO>
<PG>37-9</PG>
<IDENTIFIERS/>
</REFERENCE>
<IDENTIFIERS/>
</STUDY>
<STUDY DATA_SOURCE="PUB" ID="STD-Ke-2008" MODIFIED="2015-01-15 12:23:21 -0500" MODIFIED_BY="[Empty name]" NAME="Ke 2008" YEAR="2008">
<REFERENCE MODIFIED="2015-01-15 12:23:21 -0500" MODIFIED_BY="[Empty name]" PRIMARY="NO" TYPE="JOURNAL_ARTICLE">
<AU>Ke D, Su Z, Li L</AU>
<TI>[Effects of Bifido supplement for prevention of necrotizing enterocolitis in preterm infants: a randomized controlled trial]</TI>
<SO>Chinese Pediatric Emergency Medicine</SO>
<YR>2008</YR>
<VL>12</VL>
<PG>69-71</PG>
<IDENTIFIERS/>
</REFERENCE>
<IDENTIFIERS/>
</STUDY>
<STUDY DATA_SOURCE="PUB" ID="STD-Kitajima-1997" MODIFIED="2015-01-15 12:23:21 -0500" MODIFIED_BY="[Empty name]" NAME="Kitajima 1997" YEAR="1997">
<REFERENCE MODIFIED="2015-01-15 12:23:21 -0500" MODIFIED_BY="[Empty name]" PRIMARY="NO" TYPE="JOURNAL_ARTICLE">
<AU>Kitajima H, Sumida Y, Tanaka R, Yuki N, Takayama H, Fujimura M</AU>
<TI>Early administration of Bifidobacterium breve to preterm infants: randomised controlled trial</TI>
<SO>Archives of disease in childhood. Fetal and neonatal edition</SO>
<YR>1997</YR>
<VL>76</VL>
<NO>2</NO>
<PG>F101-7</PG>
<IDENTIFIERS/>
</REFERENCE>
<IDENTIFIERS/>
</STUDY>
<STUDY DATA_SOURCE="PUB" ID="STD-Li-2004" MODIFIED="2016-07-18 11:41:58 -0400" MODIFIED_BY="[Empty name]" NAME="Li 2004" YEAR="2004">
<REFERENCE MODIFIED="2016-07-18 11:41:58 -0400" MODIFIED_BY="[Empty name]" PRIMARY="NO" TYPE="JOURNAL_ARTICLE">
<AU>Li Y, Shimizu T, Hosaka A, Kaneko N, Ohtsuka Y, Yamashiro Y</AU>
<TI>Effects of bifidobacterium breve supplementation on intestinal flora of low birth weight infants</TI>
<SO>Pediatrics international : official journal of the Japan Pediatric Society</SO>
<YR>2004</YR>
<VL>46</VL>
<NO>5</NO>
<PG>509-15</PG>
<IDENTIFIERS/>
</REFERENCE>
<IDENTIFIERS/>
</STUDY>
<STUDY DATA_SOURCE="PUB" ID="STD-Lin-2005" MODIFIED="2015-01-15 12:23:21 -0500" MODIFIED_BY="[Empty name]" NAME="Lin 2005" YEAR="2005">
<REFERENCE MODIFIED="2015-01-15 12:23:21 -0500" MODIFIED_BY="[Empty name]" PRIMARY="NO" TYPE="JOURNAL_ARTICLE">
<AU>Lin Hung-Chih, Su Bai-Horng, Chen An-Chyi, Lin Tsung-Wen, Tsai Chang-Hai, Yeh Tsu-Fuh, et al</AU>
<TI>Oral probiotics reduce the incidence and severity of necrotizing enterocolitis in very low birth weight infants</TI>
<SO>Pediatrics</SO>
<YR>2005</YR>
<VL>115</VL>
<NO>1</NO>
<PG>1-4</PG>
<IDENTIFIERS/>
</REFERENCE>
<IDENTIFIERS/>
</STUDY>
<STUDY DATA_SOURCE="PUB" ID="STD-Lin-2008" MODIFIED="2015-01-15 12:23:21 -0500" MODIFIED_BY="[Empty name]" NAME="Lin 2008" YEAR="2008">
<REFERENCE MODIFIED="2015-01-15 12:23:21 -0500" MODIFIED_BY="[Empty name]" PRIMARY="NO" TYPE="JOURNAL_ARTICLE">
<AU>Lin Hung-Chih, Hsu Chyong-Hsin, Chen Hsiu-Lin, Chung Mei-Yung, Hsu Jen-Fu, Lien Rey-in, et al</AU>
<TI>Oral probiotics prevent necrotizing enterocolitis in very low birth weight preterm infants: a multicenter, randomized, controlled trial</TI>
<SO>Pediatrics</SO>
<YR>2008</YR>
<VL>122</VL>
<NO>4</NO>
<PG>693-700</PG>
<IDENTIFIERS/>
</REFERENCE>
<IDENTIFIERS/>
</STUDY>
<STUDY DATA_SOURCE="PUB" ID="STD-Manzoni-2006" MODIFIED="2015-01-15 12:23:21 -0500" MODIFIED_BY="[Empty name]" NAME="Manzoni 2006" YEAR="2006">
<REFERENCE MODIFIED="2015-01-15 12:23:21 -0500" MODIFIED_BY="[Empty name]" PRIMARY="NO" TYPE="JOURNAL_ARTICLE">
<AU>Manzoni P, Mostert M, Leonessa ML, Priolo C, Farina D, Monetti C, et al</AU>
<TI>Oral supplementation with Lactobacillus casei subspecies rhamnosus prevents enteric colonization by Candida species in preterm neonates: a randomized study</TI>
<SO>Clinical infectious diseases : an official publication of the Infectious Diseases Society of America</SO>
<YR>2006</YR>
<VL>42</VL>
<NO>12</NO>
<PG>1735-42</PG>
<IDENTIFIERS/>
</REFERENCE>
<IDENTIFIERS/>
</STUDY>
<STUDY DATA_SOURCE="PUB" ID="STD-Manzoni-2009" MODIFIED="2015-01-15 12:23:21 -0500" MODIFIED_BY="[Empty name]" NAME="Manzoni 2009" YEAR="2009">
<REFERENCE MODIFIED="2015-01-15 12:23:21 -0500" MODIFIED_BY="[Empty name]" PRIMARY="NO" TYPE="JOURNAL_ARTICLE">
<AU>Manzoni P, Rinaldi M, Cattani S, Pugni L, Romeo MG, Messner H, et al</AU>
<TI>Bovine lactoferrin supplementation for prevention of late-onset sepsis in very low-birth-weight neonates: a randomized trial</TI>
<SO>JAMA</SO>
<YR>2009</YR>
<VL>302</VL>
<NO>13</NO>
<PG>1421-8</PG>
<IDENTIFIERS/>
</REFERENCE>
<IDENTIFIERS/>
</STUDY>
<STUDY DATA_SOURCE="PUB" ID="STD-Manzoni-2014" MODIFIED="2015-02-25 10:51:34 -0500" MODIFIED_BY="[Empty name]" NAME="Manzoni 2014" YEAR="2014">
<REFERENCE PRIMARY="NO" TYPE="JOURNAL_ARTICLE">
<IDENTIFIERS/>
</REFERENCE>
<IDENTIFIERS/>
</STUDY>
<STUDY DATA_SOURCE="PUB" ID="STD-Mihatsch-2010" MODIFIED="2015-03-02 15:21:31 -0500" MODIFIED_BY="[Empty name]" NAME="Mihatsch 2010" YEAR="2010">
<REFERENCE MODIFIED="2015-01-15 12:23:21 -0500" MODIFIED_BY="[Empty name]" PRIMARY="NO" TYPE="JOURNAL_ARTICLE">
<AU>Mihatsch WA, Vossbeck S, Eikmanns B, Hoegel J, Pohlandt F</AU>
<TI>Effect of Bifidobacterium lactis on the incidence of nosocomial infections in very-low-birth-weight infants: a randomized controlled trial</TI>
<SO>Neonatology</SO>
<YR>2010</YR>
<VL>98</VL>
<NO>2</NO>
<PG>156-63</PG>
<IDENTIFIERS/>
</REFERENCE>
<IDENTIFIERS MODIFIED="2015-03-02 15:21:31 -0500" MODIFIED_BY="[Empty name]">
<IDENTIFIER MODIFIED="2015-03-02 15:21:31 -0500" MODIFIED_BY="[Empty name]" TYPE="DOI" VALUE="10.1159/000280291"/>
</IDENTIFIERS>
</STUDY>
<STUDY DATA_SOURCE="PUB" ID="STD-Millar-1993" MODIFIED="2015-01-15 12:23:21 -0500" MODIFIED_BY="[Empty name]" NAME="Millar 1993" YEAR="1993">
<REFERENCE MODIFIED="2015-01-15 12:23:21 -0500" MODIFIED_BY="[Empty name]" PRIMARY="NO" TYPE="JOURNAL_ARTICLE">
<AU>Millar M R, Bacon C, Smith S L, Walker V, Hall M A</AU>
<TI>Enteral feeding of premature infants with Lactobacillus GG</TI>
<SO>Archives of disease in childhood</SO>
<YR>1993</YR>
<VL>69</VL>
<NO>5 Spec No</NO>
<PG>483-7</PG>
<IDENTIFIERS/>
</REFERENCE>
<IDENTIFIERS/>
</STUDY>
<STUDY DATA_SOURCE="PUB" ID="STD-Mohan-2006" MODIFIED="2015-01-15 12:23:21 -0500" MODIFIED_BY="[Empty name]" NAME="Mohan 2006" YEAR="2006">
<REFERENCE MODIFIED="2015-01-15 12:23:21 -0500" MODIFIED_BY="[Empty name]" PRIMARY="NO" TYPE="JOURNAL_ARTICLE">
<AU>Mohan Ruchika, Koebnick Corinna, Schildt Janko, Schmidt Sabine, Mueller Manfred, Possner Mike, et al</AU>
<TI>Effects of Bifidobacterium lactis Bb12 supplementation on intestinal microbiota of preterm infants: a double-blind, placebo-controlled, randomized study</TI>
<SO>Journal of clinical microbiology</SO>
<YR>2006</YR>
<VL>44</VL>
<NO>11</NO>
<PG>4025-31</PG>
<IDENTIFIERS/>
</REFERENCE>
<IDENTIFIERS/>
</STUDY>
<STUDY DATA_SOURCE="MIX" ID="STD-Oncel-2014" MODIFIED="2015-03-06 16:54:44 -0500" MODIFIED_BY="Sonja C Sawh" NAME="Oncel 2014" YEAR="2014">
<REFERENCE PRIMARY="NO" TYPE="JOURNAL_ARTICLE">
<IDENTIFIERS/>
</REFERENCE>
<IDENTIFIERS MODIFIED="2015-03-06 16:54:35 -0500" MODIFIED_BY="Sonja C Sawh">
<IDENTIFIER MODIFIED="2015-03-06 16:54:35 -0500" MODIFIED_BY="Sonja C Sawh" TYPE="CTG" VALUE="NCT01531179"/>
<IDENTIFIER MODIFIED="2015-03-06 16:54:21 -0500" MODIFIED_BY="Sonja C Sawh" TYPE="DOI" VALUE="10.1139/archdischild-2013-304745"/>
</IDENTIFIERS>
</STUDY>
<STUDY DATA_SOURCE="PUB" ID="STD-Patole-2014" MODIFIED="2016-07-18 11:51:02 -0400" MODIFIED_BY="[Empty name]" NAME="Patole 2014" YEAR="2014">
<REFERENCE MODIFIED="2016-07-18 11:51:02 -0400" MODIFIED_BY="[Empty name]" PRIMARY="NO" TYPE="JOURNAL_ARTICLE">
<AU>Patole S, Keil AD, Chang A, Nathan E, Doherty D, Simmer Karen, et al</AU>
<TI>Effect of Bifidobacterium breve M-16V supplementation on fecal bifidobacteria in preterm neonates--a randomised double blind placebo controlled trial</TI>
<SO>PloS one</SO>
<YR>2014</YR>
<VL>9</VL>
<NO>3</NO>
<PG>e89511</PG>
<IDENTIFIERS/>
</REFERENCE>
<REFERENCE MODIFIED="2016-07-18 11:42:24 -0400" MODIFIED_BY="[Empty name]" PRIMARY="NO" TYPE="JOURNAL_ARTICLE">
<AU>Patole SK, Keil AD, Nathan E, Doherty D, Esvaran M, Simmer KN, et al</AU>
<TI>Effect of Bifidobacterium breve M-16V supplementation on faecal bifidobacteria in growth restricted very preterm infants - analysis from a randomised trial</TI>
<SO>The journal of maternal-fetal &amp; neonatal medicine : the official journal of the European Association of Perinatal Medicine, the Federation of Asia and Oceania Perinatal Societies, the International Society of Perinatal Obstetricians</SO>
<YR>2016</YR>
<PG>1-5</PG>
<IDENTIFIERS/>
</REFERENCE>
<IDENTIFIERS/>
</STUDY>
<STUDY DATA_SOURCE="PUB" ID="STD-ProPrems-2013" MODIFIED="2015-02-23 15:01:11 -0500" MODIFIED_BY="[Empty name]" NAME="ProPrems 2013" YEAR="2013">
<REFERENCE MODIFIED="2015-01-15 12:23:21 -0500" MODIFIED_BY="[Empty name]" PRIMARY="NO" TYPE="JOURNAL_ARTICLE">
<AU>Jacobs SE, Tobin JM, Opie GF, Donath S, Tabrizi SN, Pirotta M, et al</AU>
<TI>Probiotic effects on late-onset sepsis in very preterm infants: a randomized controlled trial</TI>
<SO>Pediatrics</SO>
<YR>2013</YR>
<VL>132</VL>
<NO>6</NO>
<PG>1055-62</PG>
<IDENTIFIERS/>
</REFERENCE>
<IDENTIFIERS/>
</STUDY>
<STUDY DATA_SOURCE="PUB" ID="STD-Ren-2010" MODIFIED="2015-01-15 12:23:21 -0500" MODIFIED_BY="[Empty name]" NAME="Ren 2010" YEAR="2010">
<REFERENCE MODIFIED="2015-01-15 12:23:21 -0500" MODIFIED_BY="[Empty name]" PRIMARY="NO" TYPE="JOURNAL_ARTICLE">
<AU>Ren B</AU>
<TI>[Preventive effect of Bifidobacterium tetravaccine tablets in premature infants with necrotizing enterocolitis]</TI>
<SO>Journal of Pediatric Pharmacy</SO>
<YR>2010</YR>
<VL>16</VL>
<PG>24-5</PG>
<IDENTIFIERS/>
</REFERENCE>
<IDENTIFIERS/>
</STUDY>
<STUDY DATA_SOURCE="PUB" ID="STD-Reuman-1986" MODIFIED="2015-01-15 12:23:21 -0500" MODIFIED_BY="[Empty name]" NAME="Reuman 1986" YEAR="1986">
<REFERENCE MODIFIED="2015-01-15 12:23:21 -0500" MODIFIED_BY="[Empty name]" PRIMARY="NO" TYPE="JOURNAL_ARTICLE">
<AU>Reuman P D, Duckworth D H, Smith K L, Kagan R, Bucciarelli R L, Ayoub E M</AU>
<TI>Lack of effect of Lactobacillus on gastrointestinal bacterial colonization in premature infants</TI>
<SO>Pediatric infectious disease</SO>
<YR>1986</YR>
<VL>5</VL>
<NO>6</NO>
<PG>663-8</PG>
<IDENTIFIERS/>
</REFERENCE>
<IDENTIFIERS/>
</STUDY>
<STUDY DATA_SOURCE="PUB" ID="STD-Rojas-2012" MODIFIED="2015-01-15 12:23:21 -0500" MODIFIED_BY="[Empty name]" NAME="Rojas 2012" YEAR="2012">
<REFERENCE MODIFIED="2015-01-15 12:23:21 -0500" MODIFIED_BY="[Empty name]" PRIMARY="NO" TYPE="JOURNAL_ARTICLE">
<AU>Rojas Mario A, Lozano Juan M, Rojas Maria X, Rodriguez Viviana A, Rondon Martin A, Bastidas Jaime A, et al</AU>
<TI>Prophylactic probiotics to prevent death and nosocomial infection in preterm infants</TI>
<SO>Pediatrics</SO>
<YR>2012</YR>
<VL>130</VL>
<NO>5</NO>
<PG>e1113-20</PG>
<IDENTIFIERS/>
</REFERENCE>
<IDENTIFIERS/>
</STUDY>
<STUDY DATA_SOURCE="PUB" ID="STD-Romeo-2011a" MODIFIED="2015-02-24 12:03:59 -0500" MODIFIED_BY="[Empty name]" NAME="Romeo 2011a" YEAR="2011">
<REFERENCE MODIFIED="2015-02-24 12:03:59 -0500" MODIFIED_BY="[Empty name]" PRIMARY="NO" TYPE="JOURNAL_ARTICLE">
<AU>Romeo M G, Romeo D M, Trovato L, Oliveri S, Palermo F, Cota F, et al</AU>
<TI>Role of probiotics in the prevention of the enteric colonization by Candida in preterm newborns: incidence of late-onset sepsis and neurological outcome</TI>
<SO>Journal of perinatology : official journal of the California Perinatal Association</SO>
<YR>2011</YR>
<VL>31</VL>
<NO>1</NO>
<PG>63-9</PG>
<IDENTIFIERS/>
</REFERENCE>
<IDENTIFIERS/>
</STUDY>
<STUDY DATA_SOURCE="PUB" ID="STD-Romeo-2011b" MODIFIED="2015-02-24 12:04:17 -0500" MODIFIED_BY="[Empty name]" NAME="Romeo 2011b" YEAR="2011">
<REFERENCE MODIFIED="2015-01-15 12:23:21 -0500" MODIFIED_BY="[Empty name]" PRIMARY="NO" TYPE="JOURNAL_ARTICLE">
<AU>Romeo M G, Romeo D M, Trovato L, Oliveri S, Palermo F, Cota F, et al</AU>
<TI>Role of probiotics in the prevention of the enteric colonization by Candida in preterm newborns: incidence of late-onset sepsis and neurological outcome</TI>
<SO>Journal of perinatology : official journal of the California Perinatal Association</SO>
<YR>2011</YR>
<VL>31</VL>
<NO>1</NO>
<PG>63-9</PG>
<IDENTIFIERS/>
</REFERENCE>
<IDENTIFIERS/>
</STUDY>
<STUDY DATA_SOURCE="PUB" ID="STD-Rouge-2009" MODIFIED="2015-01-15 13:24:02 -0500" MODIFIED_BY="[Empty name]" NAME="Rouge 2009" YEAR="2009">
<REFERENCE MODIFIED="2015-01-15 13:24:02 -0500" MODIFIED_BY="[Empty name]" PRIMARY="NO" TYPE="JOURNAL_ARTICLE">
<AU>Rouge Carole, Piloquet Hugues, Butel Marie-Jose, Berger Bernard, Rochat Florence, Ferraris Laurent, et al</AU>
<TI>Oral supplementation with probiotics in very-low-birth-weight preterm infants: a randomized, double-blind, placebo-controlled trial</TI>
<SO>The American journal of clinical nutrition</SO>
<YR>2009</YR>
<VL>89</VL>
<NO>6</NO>
<PG>1828-35</PG>
<IDENTIFIERS/>
</REFERENCE>
<IDENTIFIERS/>
</STUDY>
<STUDY DATA_SOURCE="PUB" ID="STD-Roy-2014" MODIFIED="2015-02-25 12:08:42 -0500" MODIFIED_BY="[Empty name]" NAME="Roy 2014" YEAR="2014">
<REFERENCE PRIMARY="NO" TYPE="JOURNAL_ARTICLE">
<IDENTIFIERS/>
</REFERENCE>
<IDENTIFIERS/>
</STUDY>
<STUDY DATA_SOURCE="PUB" ID="STD-Samanta-2009" MODIFIED="2015-01-15 12:23:21 -0500" MODIFIED_BY="[Empty name]" NAME="Samanta 2009" YEAR="2009">
<REFERENCE MODIFIED="2015-01-15 12:23:21 -0500" MODIFIED_BY="[Empty name]" PRIMARY="NO" TYPE="JOURNAL_ARTICLE">
<AU>Samanta M, Sarkar M, Ghosh P, Ghosh J, Sinha M, Chatterjee S</AU>
<TI>Prophylactic probiotics for prevention of necrotizing enterocolitis in very low birth weight newborns</TI>
<SO>Journal of tropical pediatrics</SO>
<YR>2009</YR>
<VL>55</VL>
<NO>2</NO>
<PG>128-31</PG>
<IDENTIFIERS/>
</REFERENCE>
<IDENTIFIERS/>
</STUDY>
<STUDY DATA_SOURCE="PUB" ID="STD-Sari-2011" MODIFIED="2015-01-15 12:23:21 -0500" MODIFIED_BY="[Empty name]" NAME="Sari 2011" YEAR="2011">
<REFERENCE MODIFIED="2015-01-15 12:23:21 -0500" MODIFIED_BY="[Empty name]" PRIMARY="NO" TYPE="JOURNAL_ARTICLE">
<AU>Sari F N, Dizdar E A, Oguz S, Erdeve O, Uras N, Dilmen U</AU>
<TI>Oral probiotics: Lactobacillus sporogenes for prevention of necrotizing enterocolitis in very low-birth weight infants: a randomized, controlled trial</TI>
<SO>European journal of clinical nutrition</SO>
<YR>2011</YR>
<VL>65</VL>
<NO>4</NO>
<PG>434-9</PG>
<IDENTIFIERS/>
</REFERENCE>
<IDENTIFIERS/>
</STUDY>
<STUDY DATA_SOURCE="PUB" ID="STD-Serce-2013" MODIFIED="2015-02-24 10:55:29 -0500" MODIFIED_BY="[Empty name]" NAME="Serce 2013" YEAR="2013">
<REFERENCE PRIMARY="NO" TYPE="JOURNAL_ARTICLE">
<IDENTIFIERS/>
</REFERENCE>
<IDENTIFIERS/>
</STUDY>
<STUDY DATA_SOURCE="PUB" ID="STD-Sinha-2015" MODIFIED="2016-07-18 13:50:43 -0400" MODIFIED_BY="[Empty name]" NAME="Sinha 2015" YEAR="2015">
<REFERENCE MODIFIED="2016-07-18 13:50:43 -0400" MODIFIED_BY="[Empty name]" PRIMARY="NO" TYPE="JOURNAL_ARTICLE">
<AU>Sinha A, Gupta SS, Chellani H, Maliye C, Kumari V, Arya S, et al</AU>
<TI>Role of probiotics VSL#3 in prevention of suspected sepsis in low birthweight infants in India: a randomised controlled trial</TI>
<SO>BMJ open</SO>
<YR>2015</YR>
<VL>5</VL>
<NO>7</NO>
<PG>e006564</PG>
<IDENTIFIERS MODIFIED="2016-07-18 13:50:23 -0400" MODIFIED_BY="[Empty name]">
<IDENTIFIER MODIFIED="2016-07-18 13:50:23 -0400" MODIFIED_BY="[Empty name]" TYPE="OTHER" VALUE="CTRI/2008/091/000049"/>
</IDENTIFIERS>
</REFERENCE>
<IDENTIFIERS/>
</STUDY>
<STUDY DATA_SOURCE="PUB" ID="STD-Stratiki-2007" MODIFIED="2015-01-15 12:23:21 -0500" MODIFIED_BY="[Empty name]" NAME="Stratiki 2007" YEAR="2007">
<REFERENCE MODIFIED="2015-01-15 12:23:21 -0500" MODIFIED_BY="[Empty name]" PRIMARY="NO" TYPE="JOURNAL_ARTICLE">
<AU>Stratiki Z, Costalos C, Sevastiadou S, Kastanidou O, Skouroliakou M, Giakoumatou A, et al</AU>
<TI>The effect of a bifidobacter supplemented bovine milk on intestinal permeability of preterm infants</TI>
<SO>Early human development</SO>
<YR>2007</YR>
<VL>83</VL>
<NO>9</NO>
<PG>575-9</PG>
<IDENTIFIERS/>
</REFERENCE>
<IDENTIFIERS/>
</STUDY>
<STUDY DATA_SOURCE="PUB" ID="STD-Tewari-2015" MODIFIED="2016-07-18 11:44:41 -0400" MODIFIED_BY="[Empty name]" NAME="Tewari 2015" YEAR="2015">
<REFERENCE MODIFIED="2016-07-18 11:44:41 -0400" MODIFIED_BY="[Empty name]" PRIMARY="NO" TYPE="OTHER">
<AU>Tewari VV, Dubey SK</AU>
<TI>Bacillus clausii for Prevention of Late-onset Sepsis in Preterm Infants: A Randomized Controlled Trial</TI>
<SO>Journal of Tropical Pediatrics</SO>
<YR>2015</YR>
<VL>61</VL>
<NO>5</NO>
<PG>377-84</PG>
<PB>Oxford University Press</PB>
<CY>V.V. Tewari, Department of Pediatrics, Army Hospital (Referral and Research), New Delhi 110010, India</CY>
<IDENTIFIERS/>
</REFERENCE>
<IDENTIFIERS/>
</STUDY>
<STUDY DATA_SOURCE="PUB" ID="STD-Underwood-2009a" MODIFIED="2015-03-11 10:22:39 -0400" MODIFIED_BY="[Empty name]" NAME="Underwood 2009a" YEAR="2009">
<REFERENCE MODIFIED="2015-01-15 12:23:21 -0500" MODIFIED_BY="[Empty name]" PRIMARY="NO" TYPE="JOURNAL_ARTICLE">
<AU>Underwood MA, Salzman NH, Bennett SH, Barman M, Mills DA, Marcobal A, et al</AU>
<TI>A randomized placebo-controlled comparison of 2 prebiotic/probiotic combinations in preterm infants: impact on weight gain, intestinal microbiota, and fecal short-chain fatty acids</TI>
<SO>Journal of pediatric gastroenterology and nutrition</SO>
<YR>2009</YR>
<VL>48</VL>
<NO>2</NO>
<PG>216-25</PG>
<IDENTIFIERS/>
</REFERENCE>
<IDENTIFIERS/>
</STUDY>
<STUDY DATA_SOURCE="PUB" ID="STD-Underwood-2009b-multi" MODIFIED="2015-03-16 14:50:45 -0400" MODIFIED_BY="[Empty name]" NAME="Underwood 2009b multi" YEAR="">
<REFERENCE MODIFIED="2015-03-16 14:50:45 -0400" MODIFIED_BY="[Empty name]" PRIMARY="NO" TYPE="JOURNAL_ARTICLE">
<AU>Underwood MA, Salzman NH, Bennett SH, Barman M, Mills DA, Marcobal A, et al</AU>
<TI>A randomized placebo-controlled comparison of 2 prebiotic/probiotic combinations in preterm infants: impact on weight gain, intestinal microbiota, and fecal short-chain fatty acids</TI>
<SO>Journal of pediatric gastroenterology and nutrition</SO>
<YR>2009</YR>
<VL>48</VL>
<NO>2</NO>
<PG>216-25</PG>
<IDENTIFIERS/>
</REFERENCE>
<IDENTIFIERS/>
</STUDY>
<STUDY DATA_SOURCE="MIX" ID="STD-Van-Niekerk-2014a-_x0028_HIV_x002d_exposed_x0029_" MODIFIED="2015-03-16 14:50:18 -0400" MODIFIED_BY="[Empty name]" NAME="Van Niekerk 2014a (HIV-exposed)" YEAR="2014">
<REFERENCE MODIFIED="2015-03-16 14:44:10 -0400" MODIFIED_BY="[Empty name]" PRIMARY="NO" TYPE="JOURNAL_ARTICLE">
<AU>Van Niekerk E, Kirsten GF, Nel DG, Blaauw R</AU>
<TI>Probiotics, feeding tolerance, and growth: a comparison between HIV-exposed and unexposed very low birth weight infants</TI>
<SO>Nutrition</SO>
<YR>2014</YR>
<VL>30</VL>
<NO>6</NO>
<PG>645-53</PG>
<IDENTIFIERS MODIFIED="2015-03-16 14:44:10 -0400" MODIFIED_BY="[Empty name]">
<IDENTIFIER MODIFIED="2015-03-16 14:43:47 -0400" MODIFIED_BY="[Empty name]" TYPE="DOI" VALUE="10.1016/j.nut.2013.10.024"/>
<IDENTIFIER MODIFIED="2015-03-16 14:44:10 -0400" MODIFIED_BY="[Empty name]" TYPE="PUBMED" VALUE="24613436"/>
</IDENTIFIERS>
</REFERENCE>
<REFERENCE MODIFIED="2015-03-16 14:50:18 -0400" MODIFIED_BY="[Empty name]" PRIMARY="NO" TYPE="JOURNAL_ARTICLE">
<AU>Van Niekerk E, Nel DG, Blaauw R, Kirsten GF</AU>
<TI>Probiotics reduce necrotizing enterocolitis severity in HIV-exposed premature infants</TI>
<SO>J Trop Pediatr</SO>
<YR>Feb 26, 2015</YR>
<VL>[Epub ahead of print]</VL>
<IDENTIFIERS MODIFIED="2015-03-16 14:50:18 -0400" MODIFIED_BY="[Empty name]">
<IDENTIFIER MODIFIED="2015-03-16 14:50:18 -0400" MODIFIED_BY="[Empty name]" TYPE="PUBMED" VALUE="25724213"/>
</IDENTIFIERS>
</REFERENCE>
<IDENTIFIERS>
<IDENTIFIER TYPE="CTG" VALUE="NCT01868737"/>
<IDENTIFIER TYPE="DOI" VALUE="10.1016/j.nut.2013.10.024"/>
</IDENTIFIERS>
</STUDY>
<STUDY DATA_SOURCE="MIX" ID="STD-Van-Niekerk-2014b-_x0028_HIV_x002d_unexposed_x0029_" MODIFIED="2015-03-16 14:50:29 -0400" MODIFIED_BY="[Empty name]" NAME="Van Niekerk 2014b (HIV-unexposed)" YEAR="2014">
<REFERENCE MODIFIED="2015-03-16 14:44:36 -0400" MODIFIED_BY="[Empty name]" PRIMARY="NO" TYPE="JOURNAL_ARTICLE">
<AU>Van Niekerk E, Kirsten GF, Nel DG, Blaauw R</AU>
<TI>Probiotics, feeding tolerance, and growth: a comparison between HIV-exposed and unexposed very low birth weight infants</TI>
<SO>Nutrition</SO>
<YR>2014</YR>
<VL>30</VL>
<NO>6</NO>
<PG>645-53</PG>
<IDENTIFIERS>
<IDENTIFIER TYPE="DOI" VALUE="10.1016/j.nut.2013.10.024"/>
<IDENTIFIER TYPE="PUBMED" VALUE="24613436"/>
</IDENTIFIERS>
</REFERENCE>
<REFERENCE MODIFIED="2015-03-16 14:50:29 -0400" MODIFIED_BY="[Empty name]" PRIMARY="NO" TYPE="JOURNAL_ARTICLE">
<AU>Van Niekerk E, Nel DG, Blaauw R, Kirsten GF</AU>
<TI>Probiotics reduce necrotizing enterocolitis severity in HIV-exposed premature infants</TI>
<SO>J Trop Pediatr</SO>
<YR>Feb 26, 2015</YR>
<VL>[Epub ahead of print]</VL>
<IDENTIFIERS>
<IDENTIFIER TYPE="PUBMED" VALUE="25724213"/>
</IDENTIFIERS>
</REFERENCE>
<IDENTIFIERS MODIFIED="2015-03-06 16:56:02 -0500" MODIFIED_BY="Sonja C Sawh">
<IDENTIFIER MODIFIED="2015-03-06 16:55:41 -0500" MODIFIED_BY="Sonja C Sawh" TYPE="CTG" VALUE="NCT01868737"/>
<IDENTIFIER MODIFIED="2015-03-06 16:56:02 -0500" MODIFIED_BY="Sonja C Sawh" TYPE="DOI" VALUE="10.1016/j.nut.2013.10.024"/>
</IDENTIFIERS>
</STUDY>
<STUDY DATA_SOURCE="PUB" ID="STD-Yang-2011" MODIFIED="2015-01-15 12:23:21 -0500" MODIFIED_BY="[Empty name]" NAME="Yang 2011" YEAR="2011">
<REFERENCE MODIFIED="2015-01-15 12:23:21 -0500" MODIFIED_BY="[Empty name]" PRIMARY="NO" TYPE="JOURNAL_ARTICLE">
<AU>Yang SJ, Yi HY, Gan B</AU>
<TI>[The clinical application value of endangered preterm infants given earlier amounts of micro feedings and adding probiotics]</TI>
<SO>Journal of Pediatric Pharmacydiat Pharmacy</SO>
<YR>2011</YR>
<VL>17</VL>
<PG>21-4</PG>
<IDENTIFIERS/>
</REFERENCE>
<IDENTIFIERS/>
</STUDY>
</INCLUDED_STUDIES>
<EXCLUDED_STUDIES/>
<AWAITING_STUDIES/>
<ONGOING_STUDIES/>
</STUDIES>
<OTHER_REFERENCES>
<ADDITIONAL_REFERENCES/>
<OTHER_VERSIONS_REFERENCES/>
<PENDING_REFERENCES/>
</OTHER_REFERENCES>
</STUDIES_AND_REFERENCES>
<CHARACTERISTICS_OF_STUDIES MODIFIED="2016-07-20 10:50:50 -0400" MODIFIED_BY="[Empty name]">
<CHARACTERISTICS_OF_INCLUDED_STUDIES MODIFIED="2016-07-20 10:50:50 -0400" MODIFIED_BY="[Empty name]" SORT_BY="STUDY" USER_DEF_1_ENABLED="NO" USER_DEF_2_ENABLED="NO" USER_DEF_3_ENABLED="NO">
<INCLUDED_CHAR MODIFIED="2015-01-15 14:47:11 -0500" MODIFIED_BY="[Empty name]" STUDY_ID="STD-Al_x002d_Hosni-2012">
<CHAR_METHODS MODIFIED="2015-01-15 14:46:42 -0500" MODIFIED_BY="[Empty name]">
<P>Multicenter randomized controlled double blinded study</P>
</CHAR_METHODS>
<CHAR_PARTICIPANTS MODIFIED="2015-01-15 14:46:51 -0500" MODIFIED_BY="[Empty name]">
<P>101 infants 501-1000 g, appropriate for gestational age, and &#8924;14 days of age at the time of feeding initiation</P>
<P>Exclusion: Major congenital anomalies, and have known PS before study</P>
<P>Demographic data:<BR/>Probiotics Group N=50, Gestational age (weeks) 25.7 (1.4), birth weight 778 (138)<BR/>Placebo Group N=51, Gestational age (weeks) 25.7 (1.4), birth weight 779 (126)</P>
</CHAR_PARTICIPANTS>
<CHAR_INTERVENTIONS MODIFIED="2015-01-15 14:47:00 -0500" MODIFIED_BY="[Empty name]">
<P>Probiotic group was given supplement consisting of Lactobacillus rhamnosus GG (LGG) (Culturelle, Amerifit Brand, Cromwell, CT, USA) 500 million colony forming units (CFU) and Bifidobacterium infantis (Align, Procter and Gamble, Cincinnati, OH, USA) 500 million CFU suspended in 0.5 mL of infant&#8217;s milk.<BR/>Probiotic supplementation was added to the first enteral feeding and continued once daily with feedings thereafter until discharge or until 34 weeks postmenstrual age. The control group received unsupplemented milk added to their daily feeding.</P>
<P>Milk type was not known</P>
</CHAR_INTERVENTIONS>
<CHAR_OUTCOMES MODIFIED="2015-01-15 14:47:11 -0500" MODIFIED_BY="[Empty name]">
<P>Primary outcome: Weight &lt;10th percentile at 34 weeks<BR/>Secondary outcomes: Average volume of feeding, Growth velocity, Average daily weight gain, Antimicrobial days, Antibacterial days, Antifungal days, NEC, IVH, ROP, and CLD</P>
</CHAR_OUTCOMES>
<CHAR_NOTES/>
</INCLUDED_CHAR>
<INCLUDED_CHAR MODIFIED="2015-03-02 10:43:55 -0500" MODIFIED_BY="[Empty name]" STUDY_ID="STD-Bin_x002d_Nun-2005">
<CHAR_METHODS MODIFIED="2015-01-15 14:47:26 -0500" MODIFIED_BY="[Empty name]">
<P>Single centre randomized study<BR/>Method of generating randomization sequence: not described<BR/>Blinding of randomization: not described<BR/>Blinding of intervention: yes<BR/>Blinding of outcome measurement: yes<BR/>Completeness of follow-up: not specified</P>
</CHAR_METHODS>
<CHAR_PARTICIPANTS MODIFIED="2015-01-15 14:47:35 -0500" MODIFIED_BY="[Empty name]">
<P>145 infants less than 1500 g at birth<BR/>Demographic data:<BR/>Probiotics Group N=72, Gestational age (weeks) 29.2 (2.6), birth weight 1152 (262)<BR/>Placebo Group<BR/>N=73, Gestational age (weeks) 29.3 (4.3), birth weight 1111 (278)</P>
</CHAR_PARTICIPANTS>
<CHAR_INTERVENTIONS MODIFIED="2015-03-02 10:43:55 -0500" MODIFIED_BY="[Empty name]">
<P>Probiotics group (N=72) received mixture of (ABCDophilus) Lactobacillus bifidus, streptococcus thermophillus, and bifidobactrium infantis added to 3 ml of expressed breast milk or premature formula enteral feeds<BR/>Control group (N=73) received 3 ml of expressed milk or premature formula with no supplements added</P>
</CHAR_INTERVENTIONS>
<CHAR_OUTCOMES MODIFIED="2015-01-15 14:47:55 -0500" MODIFIED_BY="[Empty name]">
<P>Stage 2 or 3 NEC<BR/>Mortality<BR/>NEC or mortality<BR/>Sepsis<BR/>Days to full feeds<BR/>Days till TPN stopped</P>
</CHAR_OUTCOMES>
<CHAR_NOTES MODIFIED="2015-01-15 14:48:10 -0500" MODIFIED_BY="[Empty name]">
<P>Israel<BR/>Period of study: Sept 2001-Sept 2004<BR/>Published: Journal of Pediatrics 2005<BR/>Source of Funding: ABC Dophilus</P>
</CHAR_NOTES>
</INCLUDED_CHAR>
<INCLUDED_CHAR MODIFIED="2015-01-15 14:50:10 -0500" MODIFIED_BY="[Empty name]" STUDY_ID="STD-Braga-2011">
<CHAR_METHODS MODIFIED="2015-01-15 14:49:37 -0500" MODIFIED_BY="[Empty name]">
<P>A prospective, double blind, randomized controlled trial</P>
</CHAR_METHODS>
<CHAR_PARTICIPANTS MODIFIED="2015-01-15 14:49:44 -0500" MODIFIED_BY="[Empty name]">
<P>231 Infants with weight 750-1500 g</P>
<P>Demographic data:<BR/>Probiotics Group N=119, Gestational age (weeks) 29.5 (2.5), birth weight 1194.7 (206.3)<BR/>Placebo Group N=112, Gestational age (weeks) 29.2 (2.6), birth weight 1151.4 (224.9)</P>
</CHAR_PARTICIPANTS>
<CHAR_INTERVENTIONS MODIFIED="2015-01-15 14:49:53 -0500" MODIFIED_BY="[Empty name]">
<P>The participants randomised into two groups of 231 infants:<BR/>Control group: 3 mL of pasteurized human milk once a day<BR/>Intervention group: Lactobacillus casei and Bifidobacterium breve (Yakult - LB) diluted with 3 mL of pasteurized human milk once a day on the second day to the 30th day of life, or at discharge if it happens before the 30th day</P>
<P>All enrolled infants received human (expressed breast milk or donor) milk</P>
</CHAR_INTERVENTIONS>
<CHAR_OUTCOMES MODIFIED="2015-01-15 14:50:01 -0500" MODIFIED_BY="[Empty name]">
<P>Primary: Necrotising enterocolitis classified as higher or equal to 2 according to Bell's criteria<BR/>Secondary: The pathogenic bacteria in the faeces, duration of birth weight recovery, Time to full enteral feeds, and hospital stay</P>
</CHAR_OUTCOMES>
<CHAR_NOTES MODIFIED="2015-01-15 14:50:10 -0500" MODIFIED_BY="[Empty name]">
<P>Brazil<BR/>ISRCTN67165178</P>
<P>Supported by Conselho Nacional de Desenvolvimento Cient&#305;�fico e Tecnolo�gico (grant number 473704/2006-4) and research grants (to PIC de Lira and M de Carvalho Lima)</P>
<P>External Study Committee observed a major benefit in one of the groups and recommended that the study be interrupted; at this time there were a total of 231 participants</P>
</CHAR_NOTES>
</INCLUDED_CHAR>
<INCLUDED_CHAR MODIFIED="2015-01-15 14:51:15 -0500" MODIFIED_BY="[Empty name]" STUDY_ID="STD-Costalos-2003">
<CHAR_METHODS MODIFIED="2015-01-15 14:50:41 -0500" MODIFIED_BY="[Empty name]">
<P>Single center randomized double blind study<BR/>Method of generating randomization sequence: Cards in sealed envelopes<BR/>Allocation concealment: Possibly adequate<BR/>Blinding of intervention: Yes<BR/>Blinding of outcome measurement: Not described<BR/>Complete follow-up: Yes</P>
</CHAR_METHODS>
<CHAR_PARTICIPANTS MODIFIED="2015-01-15 14:50:48 -0500" MODIFIED_BY="[Empty name]">
<P>87 infants, gestational age 28-32 weeks<BR/>Exclusion criteria:<BR/>Major anomalies, receiving antibiotics or anti-fungals, receiving breast milk<BR/>Demographic data:<BR/>Probiotics Group N=51, Gestational age (weeks) 31.1 (2.5), birth weight 1651 (470)<BR/>Placebo Group N=36, Gestational age (weeks) 31.8 (2.7), birth weight 1644 (348)</P>
</CHAR_PARTICIPANTS>
<CHAR_INTERVENTIONS MODIFIED="2015-01-15 14:50:57 -0500" MODIFIED_BY="[Empty name]">
<P>Probiotics group (N=51) received preterm formula containing approximately 15 nmol/dL polyamines with added Saccharomyces boulardii 50mg/kg every 12 hours during the first week of life when enteral feed are tolerated for 30 days<BR/>Placebo group (N=36) received same formula with maltodextrins</P>
<P>All enrolled infants received formula milk</P>
</CHAR_INTERVENTIONS>
<CHAR_OUTCOMES MODIFIED="2015-01-15 14:51:06 -0500" MODIFIED_BY="[Empty name]">
<P>NEC<BR/>Weight gain<BR/>Abdominal distension<BR/>Vomiting<BR/>Gastric retention<BR/>Stool characteristics<BR/>Sepsis</P>
</CHAR_OUTCOMES>
<CHAR_NOTES MODIFIED="2015-01-15 14:51:15 -0500" MODIFIED_BY="[Empty name]">
<P>Greece<BR/>Period of study: not specified<BR/>Published: 2003<BR/>Source of Funding: Unclear</P>
</CHAR_NOTES>
</INCLUDED_CHAR>
<INCLUDED_CHAR STUDY_ID="STD-Costeloe-2016">
<CHAR_METHODS/>
<CHAR_PARTICIPANTS/>
<CHAR_INTERVENTIONS/>
<CHAR_OUTCOMES/>
<CHAR_NOTES/>
</INCLUDED_CHAR>
<INCLUDED_CHAR MODIFIED="2015-01-15 14:53:10 -0500" MODIFIED_BY="[Empty name]" STUDY_ID="STD-Dani-2002">
<CHAR_METHODS MODIFIED="2015-01-15 14:52:39 -0500" MODIFIED_BY="[Empty name]">
<P>Multicenter randomized double blind study (12 centers)<BR/>Method of generating randomization sequence: not described<BR/>Allocation concealment: Clearly adequate<BR/>Blinding of intervention: Yes<BR/>Blinding of outcome measurement: Yes<BR/>Complete follow-up: Yes</P>
</CHAR_METHODS>
<CHAR_PARTICIPANTS MODIFIED="2015-01-15 14:52:46 -0500" MODIFIED_BY="[Empty name]">
<P>585 infants, &lt; 33 weeks gestation or &lt;1500 g birth weight enrolled<BR/>Exclusion criteria:<BR/>Congenital malformation and death within two weeks of birth<BR/>Demographic data:<BR/>Probiotics Group N=295, gestational age (weeks) 30.8 (2.4), birth weight 1325 (361)<BR/>Placebo Group N=290, gestational age (weeks) 30.7 (2.3), birth weight 1345 (384)</P>
<P>Milk type was not known</P>
</CHAR_PARTICIPANTS>
<CHAR_INTERVENTIONS MODIFIED="2015-01-15 14:52:54 -0500" MODIFIED_BY="[Empty name]">
<P>Probiotics group (N=295) received standard milk with Lactobacillus GG (Dicoflor�, Dicofarm, Rome, Italy) with an added dose of 6�109 colony forming units (cfu) once a day until discharge, starting with first feed<BR/>Placebo group (N=290) received standard milk with placebo which was an indistinguishable dried powder of maltodextrins</P>
</CHAR_INTERVENTIONS>
<CHAR_OUTCOMES MODIFIED="2015-01-15 14:53:01 -0500" MODIFIED_BY="[Empty name]">
<P>Severe NEC<BR/>Incidence of PDA<BR/>Duration of parenteral nutrition<BR/>Urinary tract infection<BR/>Bacterial sepsis (culture proven)<BR/>Stage 2 and 3 NEC<BR/>Single course of antibiotics treatment<BR/>NEC related mortality</P>
</CHAR_OUTCOMES>
<CHAR_NOTES MODIFIED="2015-01-15 14:53:10 -0500" MODIFIED_BY="[Empty name]">
<P>Italy<BR/>Period of study: not specified in paper<BR/>Published: 2002<BR/>Source of Funding: not specified in paper</P>
</CHAR_NOTES>
</INCLUDED_CHAR>
<INCLUDED_CHAR MODIFIED="2015-01-15 14:55:01 -0500" MODIFIED_BY="[Empty name]" STUDY_ID="STD-Demirel-2013">
<CHAR_METHODS MODIFIED="2015-01-15 14:54:29 -0500" MODIFIED_BY="[Empty name]">
<P>Double blind placebo controlled randomized trial</P>
</CHAR_METHODS>
<CHAR_PARTICIPANTS MODIFIED="2015-01-15 14:54:38 -0500" MODIFIED_BY="[Empty name]">
<P>271 infants</P>
<P>Inclusion criteria: Infants with gestational age 32 weeks and birth weight 1500 g who survived to start enteral feeding were enrolled in the study</P>
<P>Exclusion criteria: major congenital anomalies and lack of parental consent</P>
<P>Demographic data:</P>
<P>Probiotics group N=135, gestational age (weeks) 29.4 (2.3), birth weight 1164 (261)<BR/>Placebo group N=136, gestational age (weeks) 29.2 (2.5), birth weight 1131 (284)</P>
<P>All enrolled infants received breast milk or formula</P>
</CHAR_PARTICIPANTS>
<CHAR_INTERVENTIONS MODIFIED="2015-01-15 14:54:46 -0500" MODIFIED_BY="[Empty name]">
<P>The infants in the study group were given 250 mg (5 billion CFU) S. boulardii added to breast milk or formula once a day, starting with the first feed, until they were discharged. The infants in the control group were fed as usual, without supplementation. The supplementation did not change the physical appearance of the milk or formula<BR/>Feeding commenced within 48 h of birth when the infant had stable vital signs, active bowel sounds without abdominal distension, and no bile or blood from the nasogastric tube</P>
</CHAR_INTERVENTIONS>
<CHAR_OUTCOMES MODIFIED="2015-01-15 14:54:54 -0500" MODIFIED_BY="[Empty name]">
<P>Primary Outcome: NEC stage 2 and death<BR/>Secondary Outcomes: clinical or culture-proven sepsis, feeding difficulties, and days required to reach full enteral feeding</P>
</CHAR_OUTCOMES>
<CHAR_NOTES MODIFIED="2015-01-15 14:55:01 -0500" MODIFIED_BY="[Empty name]">
<P>NCT01315821</P>
</CHAR_NOTES>
</INCLUDED_CHAR>
<INCLUDED_CHAR MODIFIED="2016-07-18 15:02:53 -0400" MODIFIED_BY="[Empty name]" NOTES="&lt;p&gt;4-arm trial split into 2 spearate trials:&lt;/p&gt;&lt;p&gt;a = probiotic vs. placebo&lt;/p&gt;&lt;p&gt;b = synbiotic vs prebiotic&lt;/p&gt;" NOTES_MODIFIED="2016-07-18 15:02:53 -0400" NOTES_MODIFIED_BY="[Empty name]" STUDY_ID="STD-Dilli-2015a">
<CHAR_METHODS MODIFIED="2016-07-18 15:00:14 -0400" MODIFIED_BY="[Empty name]"/>
<CHAR_PARTICIPANTS MODIFIED="2016-07-18 15:00:14 -0400" MODIFIED_BY="[Empty name]"/>
<CHAR_INTERVENTIONS MODIFIED="2016-07-18 15:00:14 -0400" MODIFIED_BY="[Empty name]"/>
<CHAR_OUTCOMES MODIFIED="2016-07-18 15:00:14 -0400" MODIFIED_BY="[Empty name]"/>
<CHAR_NOTES MODIFIED="2016-07-18 15:00:14 -0400" MODIFIED_BY="[Empty name]"/>
</INCLUDED_CHAR>
<INCLUDED_CHAR STUDY_ID="STD-Dilli-2015b">
<CHAR_METHODS/>
<CHAR_PARTICIPANTS/>
<CHAR_INTERVENTIONS/>
<CHAR_OUTCOMES/>
<CHAR_NOTES/>
</INCLUDED_CHAR>
<INCLUDED_CHAR MODIFIED="2016-07-20 10:50:50 -0400" MODIFIED_BY="[Empty name]" NOTES="&lt;p&gt;All three treatment arms were combined for purpose of meta-analysis (high-dose long course, high-dose short course, low-dose long course)&lt;/p&gt;" NOTES_MODIFIED="2016-07-20 10:50:50 -0400" NOTES_MODIFIED_BY="[Empty name]" STUDY_ID="STD-Dutta-2015">
<CHAR_METHODS/>
<CHAR_PARTICIPANTS/>
<CHAR_INTERVENTIONS/>
<CHAR_OUTCOMES/>
<CHAR_NOTES/>
</INCLUDED_CHAR>
<INCLUDED_CHAR MODIFIED="2015-01-15 14:56:36 -0500" MODIFIED_BY="[Empty name]" STUDY_ID="STD-Fernandez_x002d_Carrocera-2013">
<CHAR_METHODS MODIFIED="2015-01-15 14:56:09 -0500" MODIFIED_BY="[Empty name]">
<P>A randomized, double blind clinical trial</P>
</CHAR_METHODS>
<CHAR_PARTICIPANTS MODIFIED="2015-01-15 14:56:18 -0500" MODIFIED_BY="[Empty name]">
<P>150 infants &lt;1500 g birth weight enrolled<BR/>Demographic data:<BR/>Probiotics Group N=75, gestational age (weeks) 31.2 (26&#8211;35.4), birth weight 1090 (580&#8211;1495)<BR/>Placebo Group N=75, gestational age (weeks) 31 (27&#8211;36), birth weight 1170 (540&#8211;1492)</P>
<P>Exclusion criteria: Preterm newborns with a low Apgar score (&lt;6 at 5 min), gastrointestinal malformations, genetic syndromes, asphyxia and IA&#8211;IB NEC stages were excluded</P>
</CHAR_PARTICIPANTS>
<CHAR_INTERVENTIONS MODIFIED="2015-01-15 14:56:27 -0500" MODIFIED_BY="[Empty name]">
<P>Infants were randomly assigned to:<BR/>The study group received their regular feeds and a daily multi species probiotic feeding supplement of 1 g/d diluted in 3 ml of expressed mother&#8217;s milk when available or a premature infant formula</P>
<P>The control group received their regular feeds from their mother&#8217;s own milk when available with nothing added, or a premature infant formula</P>
</CHAR_INTERVENTIONS>
<CHAR_OUTCOMES MODIFIED="2015-01-15 14:56:36 -0500" MODIFIED_BY="[Empty name]">
<P>Primary outcome: the occurrence of NEC</P>
<P>Secondary outcomes: sepsis, apnea, anaemia, patent ductus arteriosus, and death</P>
</CHAR_OUTCOMES>
<CHAR_NOTES/>
</INCLUDED_CHAR>
<INCLUDED_CHAR STUDY_ID="STD-Hua-2014">
<CHAR_METHODS/>
<CHAR_PARTICIPANTS/>
<CHAR_INTERVENTIONS/>
<CHAR_OUTCOMES/>
<CHAR_NOTES/>
</INCLUDED_CHAR>
<INCLUDED_CHAR STUDY_ID="STD-Huang-2009">
<CHAR_METHODS/>
<CHAR_PARTICIPANTS/>
<CHAR_INTERVENTIONS/>
<CHAR_OUTCOMES/>
<CHAR_NOTES/>
</INCLUDED_CHAR>
<INCLUDED_CHAR STUDY_ID="STD-Ke-2008">
<CHAR_METHODS/>
<CHAR_PARTICIPANTS/>
<CHAR_INTERVENTIONS/>
<CHAR_OUTCOMES/>
<CHAR_NOTES/>
</INCLUDED_CHAR>
<INCLUDED_CHAR MODIFIED="2015-01-15 14:57:48 -0500" MODIFIED_BY="[Empty name]" STUDY_ID="STD-Kitajima-1997">
<CHAR_METHODS MODIFIED="2015-01-15 14:57:15 -0500" MODIFIED_BY="[Empty name]">
<P>Single center randomized study<BR/>Method of generating randomization sequence: Not described<BR/>Allocation concealment: Not described<BR/>Blinding of intervention: Not described<BR/>Blinding of outcome measurement: Not described<BR/>Complete follow-up: No (6 patients dropped)</P>
</CHAR_METHODS>
<CHAR_PARTICIPANTS MODIFIED="2015-01-15 14:57:24 -0500" MODIFIED_BY="[Empty name]">
<P>91 infants, birth weight &lt;1500 g enrolled<BR/>Exclusion criteria:<BR/>Major anomalies, severe asphyxia, severe IUGR<BR/>Demographic data:<BR/>Probiotics Group N=45, gestational age (weeks) 28.3 (2.3), birth weight 1026 (24)<BR/>Placebo Group N=46, gestational age (weeks) 28.2 (2.1), birth weight 1026 (205)</P>
</CHAR_PARTICIPANTS>
<CHAR_INTERVENTIONS MODIFIED="2015-01-15 14:57:31 -0500" MODIFIED_BY="[Empty name]">
<P>Probiotics group (N=45) received 1 ml supplement of Bifidobacterium breve with distilled water 0.5�109 of live B. breve within the 1st 24 hrs of life once per day for 28 days<BR/>Control group (N=46) received distilled water</P>
<P>All enrolled infants received expressed breast milk and premature formula</P>
</CHAR_INTERVENTIONS>
<CHAR_OUTCOMES MODIFIED="2015-01-15 14:57:41 -0500" MODIFIED_BY="[Empty name]">
<P>Colonization rate<BR/>Mean aspired air volume<BR/>Vomiting times/week<BR/>Apnoea times/week<BR/>Weight gain<BR/>Mental retardation and cerebral palsy outcome at 6 years</P>
</CHAR_OUTCOMES>
<CHAR_NOTES MODIFIED="2015-01-15 14:57:48 -0500" MODIFIED_BY="[Empty name]">
<P>Japan<BR/>Period of study: May 1990-April 1991<BR/>Published: 1997<BR/>Source of funding: Unclear</P>
</CHAR_NOTES>
</INCLUDED_CHAR>
<INCLUDED_CHAR MODIFIED="2015-01-15 14:59:55 -0500" MODIFIED_BY="[Empty name]" STUDY_ID="STD-Li-2004">
<CHAR_METHODS MODIFIED="2015-01-15 14:59:24 -0500" MODIFIED_BY="[Empty name]">
<P>Single center randomized study</P>
</CHAR_METHODS>
<CHAR_PARTICIPANTS MODIFIED="2015-01-15 14:59:32 -0500" MODIFIED_BY="[Empty name]">
<P>30 infants, of low birth weight.<BR/>Exclusion criteria:<BR/>Major anomalies, chromosomal anomalies, intrauterine infection<BR/>Demographic data:<BR/>Probiotics Group A N=10, gestational age (weeks) 33.8 (2.9), birth weight 1523 (490)<BR/>Probiotics Group B N=10, gestational age (weeks) 33.8 (3.2), birth weight 1354 (280)<BR/>Control (C) Group N=10, gestational age (weeks) 32.4 (3.1), birth weight 1480 (237)</P>
</CHAR_PARTICIPANTS>
<CHAR_INTERVENTIONS MODIFIED="2015-01-15 14:59:40 -0500" MODIFIED_BY="[Empty name]">
<P>Probiotics group (N=10) received through gastric tube Bifidobacterium breve twice a day with feeds till discharge. Group A within several hours of birth, while group B after the 1st 24 hrs<BR/>Control group (N=10) received no supplement</P>
<P>Breast and artificial milk was utilized for feeding</P>
</CHAR_INTERVENTIONS>
<CHAR_OUTCOMES MODIFIED="2015-01-15 14:59:47 -0500" MODIFIED_BY="[Empty name]">
<P>Colonization rate<BR/>Sepsis</P>
</CHAR_OUTCOMES>
<CHAR_NOTES MODIFIED="2015-01-15 14:59:55 -0500" MODIFIED_BY="[Empty name]">
<P>Japan<BR/>Period of study: Jan 2000- Aug 2002<BR/>Published: 2004<BR/>Source of funding: Morinaja Milk industry and Meiji Dairies</P>
</CHAR_NOTES>
</INCLUDED_CHAR>
<INCLUDED_CHAR MODIFIED="2015-01-15 15:01:33 -0500" MODIFIED_BY="[Empty name]" STUDY_ID="STD-Lin-2005">
<CHAR_METHODS MODIFIED="2015-01-15 15:01:04 -0500" MODIFIED_BY="[Empty name]">
<P>Single centre randomized study<BR/>Method of generating randomization sequence: Random-number table sequence.<BR/>Allocation concealment: Clearly adequate<BR/>Blinding of intervention: Yes, only investigators and breast milk team were unblinded.<BR/>Blinding of outcome measurement: Yes<BR/>Completeness of follow up: Yes</P>
</CHAR_METHODS>
<CHAR_PARTICIPANTS MODIFIED="2015-01-15 15:01:13 -0500" MODIFIED_BY="[Empty name]">
<P>367 infants less than 1500 g at birth, survived beyond 7 days of life, and started on enteral feed were enrolled<BR/>Demographic data:<BR/>Probiotics Group N=180, gestational age (weeks) 28.5(2.5), birth weight 1104 (242)<BR/>Placebo Group N=187, gestational age (weeks) 28.2 (2.5), birth weight 1071 (243)</P>
</CHAR_PARTICIPANTS>
<CHAR_INTERVENTIONS MODIFIED="2015-01-15 15:01:20 -0500" MODIFIED_BY="[Empty name]">
<P>Probiotics group (N=180) received Infloran� (L. acidophilus and B. infantis) obtained from the American Type Culture Collection in 1973, 125 mg/kg/dose twice daily with breast milk until discharge. All enrolled infants received maternal or banked breast milk<BR/>Control group (N=187) received breast milk without any addition (no placebo)</P>
</CHAR_INTERVENTIONS>
<CHAR_OUTCOMES MODIFIED="2015-01-15 15:01:26 -0500" MODIFIED_BY="[Empty name]">
<P>Death<BR/>Stage 2 or 3 NEC<BR/>Sepsis (culture proven)<BR/>Composite outcomes of death + NEC, sepsis + NEC, death + NEC + sepsis<BR/>Duration of parenteral nutrition<BR/>Hospitalization days</P>
</CHAR_OUTCOMES>
<CHAR_NOTES MODIFIED="2015-01-15 15:01:33 -0500" MODIFIED_BY="[Empty name]">
<P>Taiwan<BR/>Period of study: July 1999- December 2003<BR/>Published: 2005<BR/>Source of funding: supported by research department of China medical university hospital</P>
</CHAR_NOTES>
</INCLUDED_CHAR>
<INCLUDED_CHAR MODIFIED="2015-01-15 15:47:49 -0500" MODIFIED_BY="[Empty name]" STUDY_ID="STD-Lin-2008">
<CHAR_METHODS MODIFIED="2015-01-15 15:46:57 -0500" MODIFIED_BY="[Empty name]">
<P>Multicenter trial<BR/>Method of generating randomization sequence: Sequential numbers generated at the computer center<BR/>Allocation concealment: Adequate<BR/>Blinding of intervention: Yes<BR/>Blinding of outcome measurement: Yes<BR/>Completeness of follow up: Yes</P>
</CHAR_METHODS>
<CHAR_PARTICIPANTS MODIFIED="2015-01-15 15:47:15 -0500" MODIFIED_BY="[Empty name]">
<P>Very low birth weight infants (birth weight &lt;1500 g)<BR/>Demographic data:<BR/>The study group N=217, birth weight 1028.9 (246)<BR/>The control Group N=217, birth weight 1077 (214.4)</P>
</CHAR_PARTICIPANTS>
<CHAR_INTERVENTIONS MODIFIED="2015-01-15 15:47:30 -0500" MODIFIED_BY="[Empty name]">
<P>Infants in the study group were given Bifidobacterium bifidum and Lactobacillus acidophilus, added to breast milk or mixed feeding (breast milk and formula), twice daily for 6 weeks<BR/>Infants in the control group were fed with breast milk or mixed feeding</P>
</CHAR_INTERVENTIONS>
<CHAR_OUTCOMES MODIFIED="2015-01-15 15:47:38 -0500" MODIFIED_BY="[Empty name]">
<P>Death or severe NEC<BR/>NEC, stage 2<BR/>Death not attributable to NEC<BR/>Death attributable to NEC<BR/>Sepsis<BR/>CLD<BR/>PVL<BR/>IVH, grade 3</P>
</CHAR_OUTCOMES>
<CHAR_NOTES MODIFIED="2015-01-15 15:47:49 -0500" MODIFIED_BY="[Empty name]">
<P>7 NICUs in Taiwan<BR/>Period of study: January 2005 - May 2007<BR/>Published: 2008<BR/>Sources of support: National Science Council of Taiwan</P>
</CHAR_NOTES>
</INCLUDED_CHAR>
<INCLUDED_CHAR MODIFIED="2015-01-15 15:46:45 -0500" MODIFIED_BY="[Empty name]" STUDY_ID="STD-Manzoni-2006">
<CHAR_METHODS MODIFIED="2015-01-15 15:46:11 -0500" MODIFIED_BY="[Empty name]">
<P>Single center randomized study<BR/>Method of generating randomization sequence: Computer generated randomization<BR/>Allocation concealment: Unclear<BR/>Blinding of intervention: Can't tell<BR/>Blinding of outcome measurement: Can't tell<BR/>Completeness of follow up: Yes</P>
</CHAR_METHODS>
<CHAR_PARTICIPANTS MODIFIED="2015-01-15 15:46:19 -0500" MODIFIED_BY="[Empty name]">
<P>80 infants less than 1500 g at birth, survived beyond 3 days of life, and started on human or donor milk enteral feed were enrolled<BR/>Demographic data:<BR/>Probiotics Group N=39, gestational age (weeks) 29.6 (5), birth weight 1212 (290)<BR/>Placebo Group N=41, gestational age (weeks) 41 (4), birth weight 1174 (340)</P>
</CHAR_PARTICIPANTS>
<CHAR_INTERVENTIONS MODIFIED="2015-01-15 15:46:28 -0500" MODIFIED_BY="[Empty name]">
<P>Probiotics group (N=39) received LGG (Diclofor 60; Dicofarm spa); single dose (1/2 packet of Diclofor 60) daily mixed with human or donor milk till end of the sixth week or discharge<BR/>Control group (N=41) received human or donor milk without any addition (no placebo)</P>
</CHAR_INTERVENTIONS>
<CHAR_OUTCOMES MODIFIED="2015-01-15 15:46:37 -0500" MODIFIED_BY="[Empty name]">
<P>Fungal colonization rates<BR/>Stage 2 or 4 NEC<BR/>Death<BR/>Sepsis (culture proven)<BR/>Time to full feeds</P>
</CHAR_OUTCOMES>
<CHAR_NOTES MODIFIED="2015-01-15 15:46:45 -0500" MODIFIED_BY="[Empty name]">
<P>Italy<BR/>Period of study: 12 months<BR/>Published: 2006<BR/>Sources of support: non reported</P>
</CHAR_NOTES>
</INCLUDED_CHAR>
<INCLUDED_CHAR MODIFIED="2015-01-15 15:45:57 -0500" MODIFIED_BY="[Empty name]" STUDY_ID="STD-Manzoni-2009">
<CHAR_METHODS MODIFIED="2015-01-15 15:45:18 -0500" MODIFIED_BY="[Empty name]">
<P>Multicenter trial<BR/>Method of generating randomization sequence: using ralloc.ado version 3.2.5 in Stata 9.2 (Stata-Corp, College Station, Texas)<BR/>Allocation concealment: Yes<BR/>Blinding of intervention: Yes<BR/>Blinding of outcome measurement: Yes<BR/>Completeness of follow up: Yes</P>
</CHAR_METHODS>
<CHAR_PARTICIPANTS MODIFIED="2015-01-15 15:45:27 -0500" MODIFIED_BY="[Empty name]">
<P>VLBW neonates younger than 3 days<BR/>Demographic data:<BR/>Probiotics Group N=151, gestational age (weeks) 29.8 (23-35), birth weight 1138 (550-1500)<BR/>Control Group N=153, gestational age (weeks) 29.5 (23-39), birth weight 1109 (437-1500)</P>
</CHAR_PARTICIPANTS>
<CHAR_INTERVENTIONS MODIFIED="2015-01-15 15:45:38 -0500" MODIFIED_BY="[Empty name]">
<P>Infants received either BLF (Bovine Lactoferrin) (100mg/d) (LF100; Dicofarm SpA, Rome, Italy) alone or BLF plus LGG (6x10<SUP>9 </SUP>colony-forming units/d) (Dicoflor60; Dicofarm SpA); the control group received placebo (2 mL of a 5% glucose solution).<BR/>Treatment lasted 6 (birth weight 1000 g) or 4 (birth weight 1001-1500 g) weeks, unless neonates were discharged earlier.<BR/>Drug administration began on the third day of life with 1 daily dose; all doses including placebo were diluted in prepared milk so as to maintain blinding.</P>
<P>Enrolled infants received any combination of expressed breast milk, donor breast milk, and preterm formula.</P>
</CHAR_INTERVENTIONS>
<CHAR_OUTCOMES MODIFIED="2015-01-15 15:45:47 -0500" MODIFIED_BY="[Empty name]">
<P>First episode of late-onset sepsis<BR/>Incidence of gram-positive/gram-negative bacterial and fungal sepsis<BR/>Mortality prior to discharge<BR/>Incidence of urinary tract infections, fungal colonization, progression from fungal colonization to invasive fungal infection<BR/>Severe NEC<BR/>Threshold ROP<BR/>Severe (grade 3-4) IVH<BR/>BPD<BR/>Alteration of liver function<BR/>Adverse effects or intolerance</P>
</CHAR_OUTCOMES>
<CHAR_NOTES MODIFIED="2015-01-15 15:45:57 -0500" MODIFIED_BY="[Empty name]">
<P>11 Italian tertiary NICU<BR/>Period of study: October 1, 2007, and July 31, 2008<BR/>Published: 2009<BR/>Source of Funding: Dicofarm SpA</P>
</CHAR_NOTES>
</INCLUDED_CHAR>
<INCLUDED_CHAR STUDY_ID="STD-Manzoni-2014">
<CHAR_METHODS/>
<CHAR_PARTICIPANTS/>
<CHAR_INTERVENTIONS/>
<CHAR_OUTCOMES/>
<CHAR_NOTES/>
</INCLUDED_CHAR>
<INCLUDED_CHAR MODIFIED="2015-03-02 15:20:18 -0500" MODIFIED_BY="[Empty name]" STUDY_ID="STD-Mihatsch-2010">
<CHAR_METHODS MODIFIED="2015-01-15 15:39:48 -0500" MODIFIED_BY="[Empty name]">
<P>A randomized controlled trial</P>
</CHAR_METHODS>
<CHAR_PARTICIPANTS MODIFIED="2015-03-02 15:20:18 -0500" MODIFIED_BY="[Empty name]">
<P>183 VLBW infants &lt;30 weeks of gestation and &lt;1500g</P>
<P>Demographic data:<BR/>Probiotics Group N=91, gestational age (weeks) 26.6 (1.8), birth weight 856 (251)<BR/>Control Group N=89, gestational age (weeks) 26.7 (1.7), birth weight 871 (287)</P>
<P>Exclusion criteria were major congenital malformations and anomalies which might interfere with nourishing</P>
</CHAR_PARTICIPANTS>
<CHAR_INTERVENTIONS MODIFIED="2015-01-15 15:40:05 -0500" MODIFIED_BY="[Empty name]">
<P>B. lactis BB12 suspension or placebo was given in addition to human milk, fortified human milk or preterm formula. BB12 was provided as lyophilized powder mixed with a standard preterm infant human milk fortifier. Human milk fortifier powder only (FM85; Nestl�) was used as placebo. In infants &lt;1,500 g, 1 g of powder was dissolved once a day in 10 ml of sterile water. In infants 1,500 g, 2 g of powder were dissolved once a day in 20 ml of sterile water.</P>
<P>The control group received the identical volume of placebo suspension</P>
<P>All enrolled infants received maternal breast or formula milk</P>
</CHAR_INTERVENTIONS>
<CHAR_OUTCOMES MODIFIED="2015-01-15 15:40:13 -0500" MODIFIED_BY="[Empty name]">
<P>Primary outcome was the &#8216;incidence density&#8217; of nosocomial infections from day 7 after initiation of milk feeding until the 42nd day of life</P>
<P>Secondary outcomes was the incidence of necrotizing enterocolitis (NEC; stage 2)</P>
</CHAR_OUTCOMES>
<CHAR_NOTES MODIFIED="2015-01-15 15:40:25 -0500" MODIFIED_BY="[Empty name]">
<P>Division of Neonatology (Children&#8217;s Hospital, University of Ulm, Germany)</P>
<P>The study was supported by Nestl� AG, Frankfurt, Germany.</P>
</CHAR_NOTES>
</INCLUDED_CHAR>
<INCLUDED_CHAR MODIFIED="2015-01-15 15:39:33 -0500" MODIFIED_BY="[Empty name]" STUDY_ID="STD-Millar-1993">
<CHAR_METHODS MODIFIED="2015-01-15 15:38:55 -0500" MODIFIED_BY="[Empty name]">
<P>Single center randomized blinded study<BR/>Method of generating randomization sequence: Not described<BR/>Allocation concealment: Not described<BR/>Blinding of Intervention: Yes<BR/>Blinding of outcome measurement: Unclear<BR/>Complete follow-up: Yes</P>
</CHAR_METHODS>
<CHAR_PARTICIPANTS MODIFIED="2015-01-15 15:39:05 -0500" MODIFIED_BY="[Empty name]">
<P>20 infants, &lt; 33 weeks gestation enrolled<BR/>Demographic data:<BR/>Probiotics Group N=10, gestational age (weeks) 30.5(26-33), birth weight 1445 (800-2560)<BR/>Placebo Group N=10, gestational age (weeks) 30.0 (24-33), birth weight 1500 (830-2150)</P>
</CHAR_PARTICIPANTS>
<CHAR_INTERVENTIONS MODIFIED="2015-01-15 15:39:18 -0500" MODIFIED_BY="[Empty name]">
<P>Probiotics group received milk feeds with Lactobacillus GG 10<SUP>8</SUP> (cfu) twice a day for 14 days, starting with first feed<BR/>Placebo group received unsupplemented milk. Enrolled infants received any combination of expressed breast milk, formula, and preterm formula</P>
</CHAR_INTERVENTIONS>
<CHAR_OUTCOMES MODIFIED="2015-01-15 15:39:26 -0500" MODIFIED_BY="[Empty name]">
<P>Weight gain<BR/>Sepsis clinical or lab proven<BR/>Antibiotics treatment<BR/>Oxygen and ventilatory requirements<BR/>Hospital stay<BR/>Perineal candidal infection<BR/>Duration of hospital stay</P>
</CHAR_OUTCOMES>
<CHAR_NOTES MODIFIED="2015-01-15 15:39:33 -0500" MODIFIED_BY="[Empty name]">
<P>UK<BR/>Period of study: Sept 1991-Jan 1992<BR/>Published: 1993<BR/>Source of Funding: Wessex Medical Trust</P>
</CHAR_NOTES>
</INCLUDED_CHAR>
<INCLUDED_CHAR MODIFIED="2015-01-15 15:38:23 -0500" MODIFIED_BY="[Empty name]" STUDY_ID="STD-Mohan-2006">
<CHAR_METHODS MODIFIED="2015-01-15 15:37:50 -0500" MODIFIED_BY="[Empty name]">
<P>A double blind, placebo controlled, randomized trial<BR/>Method of generating randomization sequence: Randoma software version 4.3<BR/>Allocation concealment: Not described<BR/>Blinding of intervention: Yes<BR/>Blinding of outcome measurement: Unclear<BR/>Complete follow-up: Yes</P>
</CHAR_METHODS>
<CHAR_PARTICIPANTS MODIFIED="2015-01-15 15:38:00 -0500" MODIFIED_BY="[Empty name]">
<P>Gestational age of less than 37 weeks<BR/>No demographic data were provided</P>
</CHAR_PARTICIPANTS>
<CHAR_INTERVENTIONS MODIFIED="2015-01-15 15:38:08 -0500" MODIFIED_BY="[Empty name]">
<P>69 preterm infants<BR/>The probiotic and placebo groups contained 37 and 32 preterm infants, respectively<BR/>The verum contained 2 x10<SUP>9</SUP> cells of Bifidobacterium lactis Bb12 per gram of powder. The concentration of Bb12 in 1 ml solution of verum in water was 4 x10<SUP>8</SUP>. The verum group received 1.6 x10<SUP>9</SUP> cells on day 1 to 3 and 4.8 x10<SUP>9</SUP> cells from day 4 onward. Started on the first day after birth and continued for 21 days. The study ended at the 35th day after birth or when the infant was discharged from the hospital, if earlier.</P>
<P>The formula-based placebo (Nestl� FM 2000B) and verum (Nestl� FM 2000A) preparations were supplied by Nestl�, Konolfingen, Switzerland</P>
</CHAR_INTERVENTIONS>
<CHAR_OUTCOMES MODIFIED="2015-01-15 15:38:17 -0500" MODIFIED_BY="[Empty name]">
<P>No clinical outcomes were presented in the published data<BR/>NEC and sepsis data were collected by contacting the corresponding author</P>
</CHAR_OUTCOMES>
<CHAR_NOTES MODIFIED="2015-01-15 15:38:23 -0500" MODIFIED_BY="[Empty name]">
<P>The Ernst von Bergmann hospital, Potsdam, Germany<BR/>Period of study: August 2003 - June 2005<BR/>Published: 2006<BR/>Source of funding: Not reported</P>
</CHAR_NOTES>
</INCLUDED_CHAR>
<INCLUDED_CHAR STUDY_ID="STD-Oncel-2014">
<CHAR_METHODS/>
<CHAR_PARTICIPANTS/>
<CHAR_INTERVENTIONS/>
<CHAR_OUTCOMES/>
<CHAR_NOTES/>
</INCLUDED_CHAR>
<INCLUDED_CHAR STUDY_ID="STD-Patole-2014">
<CHAR_METHODS/>
<CHAR_PARTICIPANTS/>
<CHAR_INTERVENTIONS/>
<CHAR_OUTCOMES/>
<CHAR_NOTES/>
</INCLUDED_CHAR>
<INCLUDED_CHAR MODIFIED="2015-01-15 15:11:41 -0500" MODIFIED_BY="[Empty name]" STUDY_ID="STD-ProPrems-2013">
<CHAR_METHODS MODIFIED="2015-01-15 15:11:06 -0500" MODIFIED_BY="[Empty name]">
<P>A prospective multicenter, double blinded, placebo controlled, randomized trial</P>
</CHAR_METHODS>
<CHAR_PARTICIPANTS MODIFIED="2015-01-15 15:11:14 -0500" MODIFIED_BY="[Empty name]">
<P>Infants, born &lt;32 completed weeks&#8217; gestation and weighing &lt;1500g, were eligible for enrolment within 72 hours of birth</P>
<P>Infants were excluded if they had major congenital or chromosomal anomalies, if death was considered likely within 72 hours of birth, or if the mother was taking non-dietary probiotic supplements</P>
</CHAR_PARTICIPANTS>
<CHAR_INTERVENTIONS MODIFIED="2015-01-15 15:11:22 -0500" MODIFIED_BY="[Empty name]">
<P>The intervention was the probiotic combination B. infantis, Streptococcus thermophilus and B. lactis (ABC Dophilus Probiotic Powder for Infants�, Solgar, USA) with 1 x 10<SUP>9</SUP> total organisms per 1.5 g, in a maltodextrin base powder.</P>
<P>The placebo was maltodextrin powder. The intervention was only administered when an infant was receiving at least 1mL of milk 4 hourly. The daily dose was two 1mL spoons, equivalent to 1.5g of study powder, reconstituted with 3mL breast milk or formula. When an infant received &lt;3mL milk per feed, one 1mL spoon of powder was mixed with 1�5mL milk and given twice daily. The dose was the same irrespective of the infant&#8217;s current weight or postnatal age and was administered daily by gastric tube or mouth, until discharge from hospital or term corrected age.</P>
<P>All enrolled infants received breast or formula milk</P>
</CHAR_INTERVENTIONS>
<CHAR_OUTCOMES MODIFIED="2015-01-15 15:11:32 -0500" MODIFIED_BY="[Empty name]">
<P>The primary outcome was the incidence of at least one episode of definite late-onset sepsis before 40 weeks&#8217; postmenstrual age or discharge home, whichever occurred first</P>
<P>Secondary outcomes were the incidence of definite or clinical sepsis, the composite outcome of definite or clinical late-onset sepsis, the number of courses and duration of antibiotic treatment, the incidence of definite sepsis with a probiotic species, mortality, the incidence of NEC, duration of primary hospitalization and intravenous nutrition, time to enteral feeds of 120 mL/kg/day for 3 days, breast milk feeding rates, days to regain birth weight, weight at 28 days of age and at discharge, PDA treated, IVH grade 3 or 4 or cystic PVL, ROP grade 3, oxygen treatment and/ or respiratory support</P>
</CHAR_OUTCOMES>
<CHAR_NOTES MODIFIED="2015-01-15 15:11:41 -0500" MODIFIED_BY="[Empty name]">
<P>ProPrems trial was conducted in Australia (n = 8) and New Zealand (n = 2)</P>
<P>ACTRN12607000144415</P>
<P>Included data in this review are unpublished</P>
</CHAR_NOTES>
</INCLUDED_CHAR>
<INCLUDED_CHAR STUDY_ID="STD-Ren-2010">
<CHAR_METHODS/>
<CHAR_PARTICIPANTS/>
<CHAR_INTERVENTIONS/>
<CHAR_OUTCOMES/>
<CHAR_NOTES/>
</INCLUDED_CHAR>
<INCLUDED_CHAR MODIFIED="2015-01-15 15:37:26 -0500" MODIFIED_BY="[Empty name]" STUDY_ID="STD-Reuman-1986">
<CHAR_METHODS MODIFIED="2015-01-15 15:37:26 -0500" MODIFIED_BY="[Empty name]">
<P>Randomized double blind study<BR/>Method of generating randomization sequence: random number charts and the last digit of patient's chart number, the next matched infants is assigned to the opposite group<BR/>Allocation concealment: clearly inadequate<BR/>Blinding of intervention: Yes<BR/>Blinding of outcome measurement: Yes<BR/>Complete follow-up: Yes</P>
</CHAR_METHODS>
<CHAR_PARTICIPANTS MODIFIED="2015-01-15 15:37:16 -0500" MODIFIED_BY="[Empty name]">
<P>45 infants, &lt;2000 gm at birth weight who survived beyond first 24 hrs and are younger than 72 hrs<BR/>Demographic data:<BR/>Probiotics Group N=15, gestational age (weeks) 30.6 (2.7), birth weight 1366 (302)<BR/>Placebo Group N=15, gestational age (weeks) 30.5 (2.8), birth weight 1377 (344)<BR/>Untreated group N=15, gestational age(weeks) 30.7 (2.9), birth weight 1329 (337)</P>
</CHAR_PARTICIPANTS>
<CHAR_INTERVENTIONS MODIFIED="2015-01-15 15:37:02 -0500" MODIFIED_BY="[Empty name]">
<P>Probiotics group received at least 1 mL of formula containing lactobacillus. 5x10<SUP>10</SUP> organisms/mL preparation diluted 100 times in infants formula<BR/>Placebo group received 1 mL of formula with no added lactobacillus<BR/>Both groups started within 72 hrs of birth<BR/>The untreated group received nothing per mouth for 2 weeks</P>
<P>All enrolled infants received formula milk</P>
</CHAR_INTERVENTIONS>
<CHAR_OUTCOMES MODIFIED="2015-01-15 15:36:54 -0500" MODIFIED_BY="[Empty name]">
<P>Death<BR/>Colonization rates<BR/>Hospitalization duration<BR/>Daily weight gain<BR/>Hospital acquired infection</P>
</CHAR_OUTCOMES>
<CHAR_NOTES MODIFIED="2015-01-15 15:36:45 -0500" MODIFIED_BY="[Empty name]">
<P>US<BR/>Period of study: not specified in paper<BR/>Published: 1986<BR/>Source of Funding: not specified in paper</P>
</CHAR_NOTES>
</INCLUDED_CHAR>
<INCLUDED_CHAR MODIFIED="2015-01-15 15:24:31 -0500" MODIFIED_BY="[Empty name]" STUDY_ID="STD-Rojas-2012">
<CHAR_METHODS MODIFIED="2015-01-15 15:23:54 -0500" MODIFIED_BY="[Empty name]">
<P>Multicenter, double blinded, randomized, placebo controlled trial</P>
</CHAR_METHODS>
<CHAR_PARTICIPANTS MODIFIED="2015-01-15 15:24:08 -0500" MODIFIED_BY="[Empty name]">
<P>Inclusion criteria: admission to the NICU, birth weight 2000 g, hemodynamically stable, and 48 hours of age</P>
<P>Infants with evidence or suspicion of congenital intestinal obstruction or perforation, gastroschisis, large omphalocele, congenital diaphragmatic hernia, major congenital heart defects, or anticipated transfer to a NICU not participating in the study were excluded</P>
</CHAR_PARTICIPANTS>
<CHAR_INTERVENTIONS MODIFIED="2015-01-15 15:24:17 -0500" MODIFIED_BY="[Empty name]">
<P>Infants in the probiotic group received 5 drops of an oil-based suspension containing 10<SUP>8</SUP> colony-forming units of L. reuteri DSM 17938 (BioGaia AB, Stockholm, Sweden) once a day<BR/>For infants in the placebo group, an equal number of drops from an identical vial containing only the oil base were administered</P>
<P>Enrolled infants received any combination of maternal breast milk and/or preterm formula</P>
</CHAR_INTERVENTIONS>
<CHAR_OUTCOMES MODIFIED="2015-01-15 15:24:24 -0500" MODIFIED_BY="[Empty name]">
<P>The primary outcome was death or NI<BR/>Secondary outcomes included nosocomial pneumonia, NEC, feeding intolerance, and duration of hospitalization</P>
</CHAR_OUTCOMES>
<CHAR_NOTES MODIFIED="2015-01-15 15:24:31 -0500" MODIFIED_BY="[Empty name]">
<P>Colombia</P>
</CHAR_NOTES>
</INCLUDED_CHAR>
<INCLUDED_CHAR MODIFIED="2015-02-24 12:21:37 -0500" MODIFIED_BY="[Empty name]" NOTES="&lt;p&gt;L. reuteri American Type Culture Collection (ATCC) 55730&lt;/p&gt;" NOTES_MODIFIED="2015-02-24 12:21:37 -0500" NOTES_MODIFIED_BY="[Empty name]" STUDY_ID="STD-Romeo-2011a">
<CHAR_METHODS MODIFIED="2015-02-24 12:03:59 -0500" MODIFIED_BY="[Empty name]">
<P>Prospective randomized trial</P>
</CHAR_METHODS>
<CHAR_PARTICIPANTS MODIFIED="2015-02-24 12:03:59 -0500" MODIFIED_BY="[Empty name]">
<P>249 preterms with a birth weight &lt;2500 g and a gestational age &lt;37 weeks</P>
<P>All the infants were outborn. Inclusion criteria were admission to the NICU, a stable oral feeding within 72 h of birth and an informed parental consent; exclusion criteria were the presence of major congenital malformation or antenatal and perinatal risk factors for sepsis</P>
</CHAR_PARTICIPANTS>
<CHAR_INTERVENTIONS MODIFIED="2015-02-24 12:03:59 -0500" MODIFIED_BY="[Empty name]">
<P>The newborns were randomized into three groups:</P>
<P>Group I (n=83; 12 with a birth weight &lt;1500 g, 71 1500 g) received supplementation with L. reuteri American Type Culture Collection (ATCC) 55730 5 drops daily</P>
<P>Group II (n=83; 28 &lt;1500 g, 55 1500 g) received supplementation with L. rhamnosus ATCC 53103 1 capsule daily</P>
<P>Group III included newborns with no probiotics (control; n=83; 16 &lt;1500 g, 67 1500 g). Patients received supplementation from the first 72 h after hospitalization for 6 weeks or until they were discharged from the NICU</P>
<P>All enrolled infants received breast or formula milk</P>
</CHAR_INTERVENTIONS>
<CHAR_OUTCOMES MODIFIED="2015-02-24 12:03:59 -0500" MODIFIED_BY="[Empty name]">
<P>The primary outcome was to evaluate the incidence of enteric fungal colonization</P>
<P>The secondary outcomes were days of parenteral nutrition, days of antibiotic treatment, days of hospitalization, etc</P>
</CHAR_OUTCOMES>
<CHAR_NOTES MODIFIED="2015-02-24 12:03:59 -0500" MODIFIED_BY="[Empty name]">
<P>NICU of the Policlinico University of Catania, Italy</P>
</CHAR_NOTES>
</INCLUDED_CHAR>
<INCLUDED_CHAR MODIFIED="2015-02-24 12:21:58 -0500" MODIFIED_BY="[Empty name]" NOTES="&lt;p&gt;L. rhamnosus ATCC 53103&lt;/p&gt;" NOTES_MODIFIED="2015-02-24 12:21:58 -0500" NOTES_MODIFIED_BY="[Empty name]" STUDY_ID="STD-Romeo-2011b">
<CHAR_METHODS MODIFIED="2015-01-15 15:23:11 -0500" MODIFIED_BY="[Empty name]">
<P>Prospective randomized trial</P>
</CHAR_METHODS>
<CHAR_PARTICIPANTS MODIFIED="2015-01-15 15:23:19 -0500" MODIFIED_BY="[Empty name]">
<P>249 preterms with a birth weight &lt;2500 g and a gestational age &lt;37 weeks</P>
<P>All the infants were outborn. Inclusion criteria were admission to the NICU, a stable oral feeding within 72 h of birth and an informed parental consent; exclusion criteria were the presence of major congenital malformation or antenatal and perinatal risk factors for sepsis</P>
</CHAR_PARTICIPANTS>
<CHAR_INTERVENTIONS MODIFIED="2015-01-15 15:23:27 -0500" MODIFIED_BY="[Empty name]">
<P>The newborns were randomized into three groups:</P>
<P>Group I (n=83; 12 with a birth weight &lt;1500 g, 71 1500 g) received supplementation with L. reuteri American Type Culture Collection (ATCC) 55730 5 drops daily</P>
<P>Group II (n=83; 28 &lt;1500 g, 55 1500 g) received supplementation with L. rhamnosus ATCC 53103 1 capsule daily</P>
<P>Group III included newborns with no probiotics (control; n=83; 16 &lt;1500 g, 67 1500 g). Patients received supplementation from the first 72 h after hospitalization for 6 weeks or until they were discharged from the NICU</P>
<P>All enrolled infants received breast or formula milk</P>
</CHAR_INTERVENTIONS>
<CHAR_OUTCOMES MODIFIED="2015-01-15 15:23:35 -0500" MODIFIED_BY="[Empty name]">
<P>The primary outcome was to evaluate the incidence of enteric fungal colonization</P>
<P>The secondary outcomes were days of parenteral nutrition, days of antibiotic treatment, days of hospitalization, etc</P>
</CHAR_OUTCOMES>
<CHAR_NOTES MODIFIED="2015-01-15 15:23:42 -0500" MODIFIED_BY="[Empty name]">
<P>NICU of the Policlinico University of Catania, Italy</P>
</CHAR_NOTES>
</INCLUDED_CHAR>
<INCLUDED_CHAR MODIFIED="2015-01-15 15:22:53 -0500" MODIFIED_BY="[Empty name]" STUDY_ID="STD-Rouge-2009">
<CHAR_METHODS MODIFIED="2015-01-15 15:22:21 -0500" MODIFIED_BY="[Empty name]">
<P>Two centers</P>
</CHAR_METHODS>
<CHAR_PARTICIPANTS MODIFIED="2015-01-15 15:22:29 -0500" MODIFIED_BY="[Empty name]">
<P>Gestational age, &lt;32 wk, a birth weight, &lt;1500 g<BR/>Demographic data:<BR/>Probiotics Group N=45, gestational age (weeks) 28.1 (1.9), birth weight 1115 (251)<BR/>Placebo Group N=49, gestational age (weeks) 28.1 (1.8), birth weight 1057 (260)</P>
</CHAR_PARTICIPANTS>
<CHAR_INTERVENTIONS MODIFIED="2015-01-15 15:22:37 -0500" MODIFIED_BY="[Empty name]">
<P>Placebo group (N 49) receive 4 daily capsules of a supplement containing maltodextrin alone<BR/>Probiotic group (N 45) 10<SUP>8</SUP> lyophilized cells per unit of the probiotics L. rhamnosus GG (Valio, Ltd) and B. longum BB536 (Morinaga Milk Industry Co, Ltd, Tokyo, Japan) and maltodextrin beginning on the day when enteral feeding started until discharge</P>
<P>Infants were fed human (own mother&#8217;s expressed milk or bank milk) and/or preterm formula</P>
</CHAR_INTERVENTIONS>
<CHAR_OUTCOMES MODIFIED="2015-01-15 15:22:44 -0500" MODIFIED_BY="[Empty name]">
<P>The percentage of infants receiving more than 50% of their nutritional needs via enteral feeding on the 14th day of life<BR/>Nutrition on day 14 (more than 50% of calories received enterally and total calories delivered enterally)<BR/>Nosocomial infections<BR/>Sepsis with positive blood culture<BR/>Duration of antibiotic use<BR/>Necrotizing enterocolitis<BR/>Duration of ventilatory support<BR/>Duration of CPAP<BR/>Duration of oxygen therapy<BR/>Systemic postnatal corticoid treatment<BR/>Duration of hospital stay<BR/>Death</P>
</CHAR_OUTCOMES>
<CHAR_NOTES MODIFIED="2015-01-15 15:22:53 -0500" MODIFIED_BY="[Empty name]">
<P>France<BR/>Period of study: Aprill 2005 - January 2007<BR/>Published: 2009<BR/>Source of Funding:from the Programme Hospitalier de Recherche Clinique of the French Ministry of Health and the D�l�gation � la Recherche Clinique, CHU de Nantes</P>
</CHAR_NOTES>
</INCLUDED_CHAR>
<INCLUDED_CHAR STUDY_ID="STD-Roy-2014">
<CHAR_METHODS/>
<CHAR_PARTICIPANTS/>
<CHAR_INTERVENTIONS/>
<CHAR_OUTCOMES/>
<CHAR_NOTES/>
</INCLUDED_CHAR>
<INCLUDED_CHAR MODIFIED="2015-01-15 15:22:07 -0500" MODIFIED_BY="[Empty name]" STUDY_ID="STD-Samanta-2009">
<CHAR_METHODS MODIFIED="2015-01-15 15:21:35 -0500" MODIFIED_BY="[Empty name]">
<P>Prospective randomized double blind controlled trial</P>
</CHAR_METHODS>
<CHAR_PARTICIPANTS MODIFIED="2015-01-15 15:21:42 -0500" MODIFIED_BY="[Empty name]">
<P>Gestational age &lt;32 weeks and VLBW infants (&lt;1500 g) started feed enterally and survived beyond 48 h of life<BR/>Demographic data:<BR/>Probiotics Group N=91, gestational age 30.12 (weeks) (1.63), birth weight 1172 (143)<BR/>Control Group N=95, gestational age 30.14 (weeks) (1.59), birth weight 1210 (143)</P>
</CHAR_PARTICIPANTS>
<CHAR_INTERVENTIONS MODIFIED="2015-01-15 15:21:51 -0500" MODIFIED_BY="[Empty name]">
<P>The probiotic group received a probiotic mixture (Bifidobacteria infantis, Bifidobacteria bifidum, Bifidobacteria longum and Lactobacillus acidophilus, each 2.5 billion CFU) with expressed breast milk twice daily, the dosage being 125 g kg <SUP>-1</SUP> till discharge. The control group was fed with breast milk only.</P>
<P>Infants were fed breast milk only</P>
</CHAR_INTERVENTIONS>
<CHAR_OUTCOMES MODIFIED="2015-01-15 15:21:59 -0500" MODIFIED_BY="[Empty name]">
<P>Feed tolerance in terms of days required to reach full enteral feeding<BR/>Length of hospital stay<BR/>NEC<BR/>Sepsis<BR/>Death due to NEC or sepsis</P>
</CHAR_OUTCOMES>
<CHAR_NOTES MODIFIED="2015-01-15 15:22:07 -0500" MODIFIED_BY="[Empty name]">
<P>Neonatal Care Unit of Medical College and Hospital, Kolkata, India<BR/>Period of study: October 2007 - March 2008<BR/>Published: 2009<BR/>Source of Funding: not specified in paper</P>
</CHAR_NOTES>
</INCLUDED_CHAR>
<INCLUDED_CHAR MODIFIED="2015-01-15 15:21:23 -0500" MODIFIED_BY="[Empty name]" STUDY_ID="STD-Sari-2011">
<CHAR_METHODS MODIFIED="2015-01-15 15:20:50 -0500" MODIFIED_BY="[Empty name]">
<P>Single center</P>
</CHAR_METHODS>
<CHAR_PARTICIPANTS MODIFIED="2015-01-15 15:20:59 -0500" MODIFIED_BY="[Empty name]">
<P>Gestational age &lt;33 weeks or birth weight &lt;1500 g<BR/>Demographic data:<BR/>Probiotics Group N=110, gestational age 29.5 (weeks) (2.4), birth weight 1231 (262)<BR/>Control Group N=111, gestational age 29.7 (weeks) (2.4), birth weight 1278 (282)</P>
</CHAR_PARTICIPANTS>
<CHAR_INTERVENTIONS MODIFIED="2015-01-15 15:21:07 -0500" MODIFIED_BY="[Empty name]">
<P>VLBW infants who survived to start enteral feeding were randomized<BR/>The study group were given L. sporogenes with a dose of 350.000.000 colony forming units added to breast milk or formula once a day starting with first feed until discharge.<BR/>The control group were fed without L. sporogenes supplementation.</P>
<P>All enrolled infants received breast milk or mix feeding (breast milk and formula)</P>
</CHAR_INTERVENTIONS>
<CHAR_OUTCOMES MODIFIED="2015-01-15 15:21:14 -0500" MODIFIED_BY="[Empty name]">
<P>Death or severe NEC<BR/>NEC (stage 2, 3, 2)<BR/>Death (attributable to NEC, not attributable to NEC)<BR/>Total parental nutrition<BR/>Intraventricular hemorrhage, grade 3-4,<BR/>Sepsis (culture proven, gram negative, gram positive, fungus)<BR/>NICU stay<BR/>Feeding (amount, full feeding, intolerance)<BR/>Weight gain</P>
</CHAR_OUTCOMES>
<CHAR_NOTES MODIFIED="2015-01-15 15:21:23 -0500" MODIFIED_BY="[Empty name]">
<P>Turkey<BR/>Period of study: October 2008 and June 2009<BR/>Published: Unpublished<BR/>Source of Funding: not specified in paper</P>
</CHAR_NOTES>
</INCLUDED_CHAR>
<INCLUDED_CHAR STUDY_ID="STD-Serce-2013">
<CHAR_METHODS/>
<CHAR_PARTICIPANTS/>
<CHAR_INTERVENTIONS/>
<CHAR_OUTCOMES/>
<CHAR_NOTES/>
</INCLUDED_CHAR>
<INCLUDED_CHAR STUDY_ID="STD-Sinha-2015">
<CHAR_METHODS/>
<CHAR_PARTICIPANTS/>
<CHAR_INTERVENTIONS/>
<CHAR_OUTCOMES/>
<CHAR_NOTES/>
</INCLUDED_CHAR>
<INCLUDED_CHAR MODIFIED="2015-01-15 15:20:37 -0500" MODIFIED_BY="[Empty name]" STUDY_ID="STD-Stratiki-2007">
<CHAR_METHODS MODIFIED="2015-01-15 15:20:05 -0500" MODIFIED_BY="[Empty name]">
<P>Single center</P>
</CHAR_METHODS>
<CHAR_PARTICIPANTS MODIFIED="2015-01-15 15:20:12 -0500" MODIFIED_BY="[Empty name]">
<P>Gestational age between 27 and 37 weeks, stable state, formula fed<BR/>Demographic data:<BR/>Probiotics Group N=41, gestational age 31 weeks (27&#8211;37), birth weight 1500 (900&#8211;1780)<BR/>Control Group N=34, gestational age 30.5 weeks (26&#8211;37), birth weight 1500 (700&#8211;1900)</P>
</CHAR_PARTICIPANTS>
<CHAR_INTERVENTIONS MODIFIED="2015-01-15 15:20:21 -0500" MODIFIED_BY="[Empty name]">
<P>81 infants<BR/>Group A (study group) was given a BL supplemented preterm formula &#8211; Prenan Nestl� &#8211; (BLSPF) at a concentration of 2�107 CFU/g of milk powder<BR/>Group B (control) received exactly the same formula but without the addition of BL</P>
<P>All enrolled infants received only formula milk</P>
</CHAR_INTERVENTIONS>
<CHAR_OUTCOMES MODIFIED="2015-01-15 15:20:29 -0500" MODIFIED_BY="[Empty name]">
<P>Intestinal permeability<BR/>Somatic growth<BR/>Tolerance<BR/>Sepsis<BR/>Necrotizing enterocolitis</P>
</CHAR_OUTCOMES>
<CHAR_NOTES MODIFIED="2015-01-15 15:20:37 -0500" MODIFIED_BY="[Empty name]">
<P>Greece<BR/>Period of study: January 2004 - December 2005<BR/>Published: 2007<BR/>Source of Funding: not specified in paper (Nestl� Company, Vevey provide the B. lactis supplemented milk formula)</P>
</CHAR_NOTES>
</INCLUDED_CHAR>
<INCLUDED_CHAR STUDY_ID="STD-Tewari-2015">
<CHAR_METHODS/>
<CHAR_PARTICIPANTS/>
<CHAR_INTERVENTIONS/>
<CHAR_OUTCOMES/>
<CHAR_NOTES/>
</INCLUDED_CHAR>
<INCLUDED_CHAR STUDY_ID="STD-Underwood-2009a">
<CHAR_METHODS/>
<CHAR_PARTICIPANTS/>
<CHAR_INTERVENTIONS/>
<CHAR_OUTCOMES/>
<CHAR_NOTES/>
</INCLUDED_CHAR>
<INCLUDED_CHAR STUDY_ID="STD-Underwood-2009b-multi">
<CHAR_METHODS/>
<CHAR_PARTICIPANTS/>
<CHAR_INTERVENTIONS/>
<CHAR_OUTCOMES/>
<CHAR_NOTES/>
</INCLUDED_CHAR>
<INCLUDED_CHAR MODIFIED="2015-03-16 14:25:30 -0400" MODIFIED_BY="[Empty name]" STUDY_ID="STD-Van-Niekerk-2014a-_x0028_HIV_x002d_exposed_x0029_">
<CHAR_METHODS MODIFIED="2015-03-16 14:25:30 -0400" MODIFIED_BY="[Empty name]"/>
<CHAR_PARTICIPANTS MODIFIED="2015-03-16 14:25:30 -0400" MODIFIED_BY="[Empty name]"/>
<CHAR_INTERVENTIONS MODIFIED="2015-03-16 14:25:30 -0400" MODIFIED_BY="[Empty name]"/>
<CHAR_OUTCOMES MODIFIED="2015-03-16 14:25:30 -0400" MODIFIED_BY="[Empty name]"/>
<CHAR_NOTES MODIFIED="2015-03-16 14:25:30 -0400" MODIFIED_BY="[Empty name]"/>
</INCLUDED_CHAR>
<INCLUDED_CHAR STUDY_ID="STD-Van-Niekerk-2014b-_x0028_HIV_x002d_unexposed_x0029_">
<CHAR_METHODS/>
<CHAR_PARTICIPANTS/>
<CHAR_INTERVENTIONS/>
<CHAR_OUTCOMES/>
<CHAR_NOTES/>
</INCLUDED_CHAR>
<INCLUDED_CHAR STUDY_ID="STD-Yang-2011">
<CHAR_METHODS/>
<CHAR_PARTICIPANTS/>
<CHAR_INTERVENTIONS/>
<CHAR_OUTCOMES/>
<CHAR_NOTES/>
</INCLUDED_CHAR>
<FOOTNOTES/>
</CHARACTERISTICS_OF_INCLUDED_STUDIES>
<CHARACTERISTICS_OF_EXCLUDED_STUDIES SORT_BY="STUDY">
<FOOTNOTES/>
</CHARACTERISTICS_OF_EXCLUDED_STUDIES>
<CHARACTERISTICS_OF_AWAITING_STUDIES SORT_BY="STUDY" USER_DEF_1_ENABLED="NO" USER_DEF_2_ENABLED="NO" USER_DEF_3_ENABLED="NO">
<FOOTNOTES/>
</CHARACTERISTICS_OF_AWAITING_STUDIES>
<CHARACTERISTICS_OF_ONGOING_STUDIES SORT_BY="STUDY" USER_DEF_1_ENABLED="NO" USER_DEF_2_ENABLED="NO" USER_DEF_3_ENABLED="NO">
<FOOTNOTES/>
</CHARACTERISTICS_OF_ONGOING_STUDIES>
</CHARACTERISTICS_OF_STUDIES>
<QUALITY_ITEMS MODIFIED="2016-07-18 15:00:14 -0400" MODIFIED_BY="[Empty name]">
<QUALITY_ITEM CORE_ITEM="YES" ID="QIT-01" LEVEL="STUDY" MODIFIED="2016-07-18 15:00:14 -0400" MODIFIED_BY="[Empty name]" NO="1">
<NAME>Random sequence generation (selection bias)</NAME>
<DESCRIPTION>
<P>Selection bias (biased allocation to interventions) due to inadequate generation of a randomised sequence</P>
</DESCRIPTION>
<QUALITY_ITEM_DATA>
<QUALITY_ITEM_DATA_ENTRY MODIFIED="2015-01-15 14:46:10 -0500" MODIFIED_BY="[Empty name]" RESULT="UNKNOWN" STUDY_ID="STD-Al_x002d_Hosni-2012">
<DESCRIPTION>
<P>Not mentioned</P>
</DESCRIPTION>
</QUALITY_ITEM_DATA_ENTRY>
<QUALITY_ITEM_DATA_ENTRY MODIFIED="2015-01-15 14:48:31 -0500" MODIFIED_BY="[Empty name]" RESULT="UNKNOWN" STUDY_ID="STD-Bin_x002d_Nun-2005">
<DESCRIPTION>
<P>Method of generating randomization sequence: not described</P>
</DESCRIPTION>
</QUALITY_ITEM_DATA_ENTRY>
<QUALITY_ITEM_DATA_ENTRY MODIFIED="2015-01-15 14:50:20 -0500" MODIFIED_BY="[Empty name]" RESULT="YES" STUDY_ID="STD-Braga-2011">
<DESCRIPTION/>
</QUALITY_ITEM_DATA_ENTRY>
<QUALITY_ITEM_DATA_ENTRY MODIFIED="2015-01-15 14:52:13 -0500" MODIFIED_BY="[Empty name]" RESULT="YES" STUDY_ID="STD-Costalos-2003">
<DESCRIPTION>
<P>Method of generating randomization sequence: Cards in sealed envelopes</P>
</DESCRIPTION>
</QUALITY_ITEM_DATA_ENTRY>
<QUALITY_ITEM_DATA_ENTRY MODIFIED="2016-05-16 10:06:37 -0400" MODIFIED_BY="[Empty name]" RESULT="YES" STUDY_ID="STD-Costeloe-2016">
<DESCRIPTION>
<P>Computer randomized number generator</P>
</DESCRIPTION>
</QUALITY_ITEM_DATA_ENTRY>
<QUALITY_ITEM_DATA_ENTRY MODIFIED="2015-01-15 14:53:30 -0500" MODIFIED_BY="[Empty name]" RESULT="UNKNOWN" STUDY_ID="STD-Dani-2002">
<DESCRIPTION>
<P>Not described</P>
</DESCRIPTION>
</QUALITY_ITEM_DATA_ENTRY>
<QUALITY_ITEM_DATA_ENTRY MODIFIED="2015-01-15 14:55:42 -0500" MODIFIED_BY="[Empty name]" RESULT="YES" STUDY_ID="STD-Demirel-2013">
<DESCRIPTION>
<P>Randomisation was simple and unadjusted and was performed using sequential numbers generated at the computer centre of the NICU</P>
</DESCRIPTION>
</QUALITY_ITEM_DATA_ENTRY>
<QUALITY_ITEM_DATA_ENTRY MODIFIED="2016-07-18 15:00:14 -0400" MODIFIED_BY="[Empty name]" RESULT="YES" STUDY_ID="STD-Dilli-2015a">
<DESCRIPTION>
<P>Methods not specified but stated "balanced blocks"</P>
</DESCRIPTION>
</QUALITY_ITEM_DATA_ENTRY>
<QUALITY_ITEM_DATA_ENTRY MODIFIED="2016-07-18 14:09:23 -0400" MODIFIED_BY="[Empty name]" RESULT="YES" STUDY_ID="STD-Dilli-2015b">
<DESCRIPTION>
<P>Methods not specified but stated "balanced blocks"</P>
</DESCRIPTION>
</QUALITY_ITEM_DATA_ENTRY>
<QUALITY_ITEM_DATA_ENTRY MODIFIED="2016-07-18 13:49:26 -0400" MODIFIED_BY="[Empty name]" RESULT="YES" STUDY_ID="STD-Dutta-2015">
<DESCRIPTION>
<P>Block randomized sequence generated online.</P>
</DESCRIPTION>
</QUALITY_ITEM_DATA_ENTRY>
<QUALITY_ITEM_DATA_ENTRY MODIFIED="2015-03-13 11:10:15 -0400" MODIFIED_BY="[Empty name]" RESULT="YES" STUDY_ID="STD-Fernandez_x002d_Carrocera-2013">
<DESCRIPTION>
<P>Random number table was used</P>
</DESCRIPTION>
</QUALITY_ITEM_DATA_ENTRY>
<QUALITY_ITEM_DATA_ENTRY MODIFIED="2015-02-23 14:32:04 -0500" MODIFIED_BY="[Empty name]" RESULT="YES" STUDY_ID="STD-Hua-2014">
<DESCRIPTION>
<P>Random number table was used.</P>
</DESCRIPTION>
</QUALITY_ITEM_DATA_ENTRY>
<QUALITY_ITEM_DATA_ENTRY MODIFIED="2015-02-23 14:45:41 -0500" MODIFIED_BY="[Empty name]" RESULT="YES" STUDY_ID="STD-Huang-2009">
<DESCRIPTION>
<P>Stated randomized.</P>
</DESCRIPTION>
</QUALITY_ITEM_DATA_ENTRY>
<QUALITY_ITEM_DATA_ENTRY MODIFIED="2015-03-13 12:33:55 -0400" MODIFIED_BY="[Empty name]" RESULT="YES" STUDY_ID="STD-Ke-2008">
<DESCRIPTION>
<P>Stated randomized. No other details provided.</P>
</DESCRIPTION>
</QUALITY_ITEM_DATA_ENTRY>
<QUALITY_ITEM_DATA_ENTRY MODIFIED="2015-03-11 10:49:36 -0400" MODIFIED_BY="[Empty name]" RESULT="UNKNOWN" STUDY_ID="STD-Kitajima-1997">
<DESCRIPTION>
<P>Not described</P>
</DESCRIPTION>
</QUALITY_ITEM_DATA_ENTRY>
<QUALITY_ITEM_DATA_ENTRY MODIFIED="2015-03-13 11:15:51 -0400" MODIFIED_BY="[Empty name]" RESULT="YES" STUDY_ID="STD-Li-2004">
<DESCRIPTION>
<P>Stated randomized, no other information provided.</P>
</DESCRIPTION>
</QUALITY_ITEM_DATA_ENTRY>
<QUALITY_ITEM_DATA_ENTRY MODIFIED="2015-01-15 15:02:26 -0500" MODIFIED_BY="[Empty name]" RESULT="YES" STUDY_ID="STD-Lin-2005">
<DESCRIPTION>
<P>Method of generating randomization sequence: Random number table sequence</P>
</DESCRIPTION>
</QUALITY_ITEM_DATA_ENTRY>
<QUALITY_ITEM_DATA_ENTRY MODIFIED="2015-01-15 15:03:32 -0500" MODIFIED_BY="[Empty name]" RESULT="YES" STUDY_ID="STD-Lin-2008">
<DESCRIPTION>
<P>Method of generating randomization sequence: Sequential numbers generated at the computer center</P>
</DESCRIPTION>
</QUALITY_ITEM_DATA_ENTRY>
<QUALITY_ITEM_DATA_ENTRY MODIFIED="2015-01-15 15:04:31 -0500" MODIFIED_BY="[Empty name]" RESULT="YES" STUDY_ID="STD-Manzoni-2006">
<DESCRIPTION>
<P>Method of generating randomization sequence: computer generated randomization</P>
</DESCRIPTION>
</QUALITY_ITEM_DATA_ENTRY>
<QUALITY_ITEM_DATA_ENTRY MODIFIED="2015-01-15 15:05:37 -0500" MODIFIED_BY="[Empty name]" RESULT="YES" STUDY_ID="STD-Manzoni-2009">
<DESCRIPTION>
<P>Method of generating randomization sequence:using ralloc.ado version 3.2.5 in Stata 9.2 (Stata-Corp, College Station, Texas)</P>
</DESCRIPTION>
</QUALITY_ITEM_DATA_ENTRY>
<QUALITY_ITEM_DATA_ENTRY MODIFIED="2015-02-25 10:53:16 -0500" MODIFIED_BY="[Empty name]" RESULT="YES" STUDY_ID="STD-Manzoni-2014">
<DESCRIPTION>
<P>Computer randomization</P>
</DESCRIPTION>
</QUALITY_ITEM_DATA_ENTRY>
<QUALITY_ITEM_DATA_ENTRY MODIFIED="2015-03-13 11:24:06 -0400" MODIFIED_BY="[Empty name]" RESULT="YES" STUDY_ID="STD-Mihatsch-2010">
<DESCRIPTION>
<P>Computer-generated, blocked randomization lists, block size of four</P>
</DESCRIPTION>
</QUALITY_ITEM_DATA_ENTRY>
<QUALITY_ITEM_DATA_ENTRY MODIFIED="2015-03-13 11:26:43 -0400" MODIFIED_BY="[Empty name]" RESULT="YES" STUDY_ID="STD-Millar-1993">
<DESCRIPTION>
<P>Stated randomized, no other information provided.</P>
</DESCRIPTION>
</QUALITY_ITEM_DATA_ENTRY>
<QUALITY_ITEM_DATA_ENTRY MODIFIED="2015-01-15 15:09:25 -0500" MODIFIED_BY="[Empty name]" RESULT="YES" STUDY_ID="STD-Mohan-2006">
<DESCRIPTION>
<P>Method of generating randomization sequence: Randoma software version 4.3</P>
</DESCRIPTION>
</QUALITY_ITEM_DATA_ENTRY>
<QUALITY_ITEM_DATA_ENTRY MODIFIED="2015-03-16 11:13:19 -0400" MODIFIED_BY="[Empty name]" RESULT="YES" STUDY_ID="STD-Oncel-2014">
<DESCRIPTION>
<P>Sequential numbers generated at the computer centre of the NICU by 1:1 allocation ratio</P>
</DESCRIPTION>
</QUALITY_ITEM_DATA_ENTRY>
<QUALITY_ITEM_DATA_ENTRY MODIFIED="2015-02-24 11:31:24 -0500" MODIFIED_BY="[Empty name]" RESULT="YES" STUDY_ID="STD-Patole-2014">
<DESCRIPTION>
<P>Computer generated randomization</P>
</DESCRIPTION>
</QUALITY_ITEM_DATA_ENTRY>
<QUALITY_ITEM_DATA_ENTRY MODIFIED="2015-03-13 11:13:38 -0400" MODIFIED_BY="[Empty name]" RESULT="YES" STUDY_ID="STD-ProPrems-2013">
<DESCRIPTION>
<P>Computer-generated randomization constructed independantly of study investigators.</P>
</DESCRIPTION>
</QUALITY_ITEM_DATA_ENTRY>
<QUALITY_ITEM_DATA_ENTRY MODIFIED="2015-02-27 12:27:34 -0500" MODIFIED_BY="[Empty name]" RESULT="YES" STUDY_ID="STD-Ren-2010">
<DESCRIPTION>
<P>(unspecified method)</P>
</DESCRIPTION>
</QUALITY_ITEM_DATA_ENTRY>
<QUALITY_ITEM_DATA_ENTRY MODIFIED="2015-03-23 09:07:28 -0400" MODIFIED_BY="[Empty name]" RESULT="UNKNOWN" STUDY_ID="STD-Reuman-1986">
<DESCRIPTION>
<P>Method of generating randomization sequence: random number charts and the last digit of patient's chart number, the next matched infants is assigned to the opposite group</P>
</DESCRIPTION>
</QUALITY_ITEM_DATA_ENTRY>
<QUALITY_ITEM_DATA_ENTRY MODIFIED="2015-01-15 15:14:38 -0500" MODIFIED_BY="[Empty name]" RESULT="YES" STUDY_ID="STD-Rojas-2012">
<DESCRIPTION>
<P>Computer generated balanced block randomization scheme</P>
</DESCRIPTION>
</QUALITY_ITEM_DATA_ENTRY>
<QUALITY_ITEM_DATA_ENTRY MODIFIED="2015-02-24 12:03:59 -0500" MODIFIED_BY="[Empty name]" RESULT="YES" STUDY_ID="STD-Romeo-2011a">
<DESCRIPTION>
<P>Random number table</P>
</DESCRIPTION>
</QUALITY_ITEM_DATA_ENTRY>
<QUALITY_ITEM_DATA_ENTRY MODIFIED="2015-01-15 15:15:33 -0500" MODIFIED_BY="[Empty name]" RESULT="YES" STUDY_ID="STD-Romeo-2011b">
<DESCRIPTION>
<P>Random number table</P>
</DESCRIPTION>
</QUALITY_ITEM_DATA_ENTRY>
<QUALITY_ITEM_DATA_ENTRY MODIFIED="2015-01-15 15:16:29 -0500" MODIFIED_BY="[Empty name]" RESULT="YES" STUDY_ID="STD-Rouge-2009">
<DESCRIPTION>
<P>Method of generating randomization sequence: In-house software (Nantes University Hospital, Nantes, France)</P>
</DESCRIPTION>
</QUALITY_ITEM_DATA_ENTRY>
<QUALITY_ITEM_DATA_ENTRY MODIFIED="2015-02-25 12:11:01 -0500" MODIFIED_BY="[Empty name]" RESULT="YES" STUDY_ID="STD-Roy-2014">
<DESCRIPTION>
<P>Random-generated (computer-generated), predetermined number table</P>
</DESCRIPTION>
</QUALITY_ITEM_DATA_ENTRY>
<QUALITY_ITEM_DATA_ENTRY MODIFIED="2015-03-13 10:03:27 -0400" MODIFIED_BY="[Empty name]" RESULT="YES" STUDY_ID="STD-Samanta-2009">
<DESCRIPTION>
<P>Stated used random number table.</P>
</DESCRIPTION>
</QUALITY_ITEM_DATA_ENTRY>
<QUALITY_ITEM_DATA_ENTRY MODIFIED="2015-01-15 15:18:27 -0500" MODIFIED_BY="[Empty name]" RESULT="YES" STUDY_ID="STD-Sari-2011">
<DESCRIPTION>
<P>Method of generating randomization sequence: Sequential numbers generated at the computer center of the NICU</P>
</DESCRIPTION>
</QUALITY_ITEM_DATA_ENTRY>
<QUALITY_ITEM_DATA_ENTRY MODIFIED="2015-02-24 10:56:44 -0500" MODIFIED_BY="[Empty name]" RESULT="YES" STUDY_ID="STD-Serce-2013">
<DESCRIPTION>
<P>Computer randomized number generator</P>
</DESCRIPTION>
</QUALITY_ITEM_DATA_ENTRY>
<QUALITY_ITEM_DATA_ENTRY MODIFIED="2016-07-18 13:51:05 -0400" MODIFIED_BY="[Empty name]" RESULT="YES" STUDY_ID="STD-Sinha-2015">
<DESCRIPTION>
<P>Computer generated stratified block randomisation with a permuted block size of four</P>
</DESCRIPTION>
</QUALITY_ITEM_DATA_ENTRY>
<QUALITY_ITEM_DATA_ENTRY MODIFIED="2015-03-10 11:07:58 -0400" MODIFIED_BY="[Empty name]" RESULT="YES" STUDY_ID="STD-Stratiki-2007">
<DESCRIPTION>
<P>Random number table</P>
</DESCRIPTION>
</QUALITY_ITEM_DATA_ENTRY>
<QUALITY_ITEM_DATA_ENTRY MODIFIED="2016-07-18 13:55:33 -0400" MODIFIED_BY="[Empty name]" RESULT="YES" STUDY_ID="STD-Tewari-2015">
<DESCRIPTION>
<P>Randomization was done using an online service (www.randomization.com)</P>
</DESCRIPTION>
</QUALITY_ITEM_DATA_ENTRY>
<QUALITY_ITEM_DATA_ENTRY MODIFIED="2015-03-13 11:41:43 -0400" MODIFIED_BY="[Empty name]" RESULT="YES" STUDY_ID="STD-Underwood-2009a">
<DESCRIPTION>
<P>Computer-generated list by Investigational Pharmacy</P>
</DESCRIPTION>
</QUALITY_ITEM_DATA_ENTRY>
<QUALITY_ITEM_DATA_ENTRY MODIFIED="2015-03-13 11:44:14 -0400" MODIFIED_BY="[Empty name]" RESULT="YES" STUDY_ID="STD-Underwood-2009b-multi">
<DESCRIPTION>
<P>Computer-generated list by Investigational Pharmacy</P>
</DESCRIPTION>
</QUALITY_ITEM_DATA_ENTRY>
<QUALITY_ITEM_DATA_ENTRY MODIFIED="2015-03-16 14:25:30 -0400" MODIFIED_BY="[Empty name]" RESULT="YES" STUDY_ID="STD-Van-Niekerk-2014a-_x0028_HIV_x002d_exposed_x0029_">
<DESCRIPTION>
<P>Randomisation was done by the assigned statistician. Random-number table.</P>
</DESCRIPTION>
</QUALITY_ITEM_DATA_ENTRY>
<QUALITY_ITEM_DATA_ENTRY MODIFIED="2015-03-16 14:16:30 -0400" MODIFIED_BY="[Empty name]" RESULT="YES" STUDY_ID="STD-Van-Niekerk-2014b-_x0028_HIV_x002d_unexposed_x0029_">
<DESCRIPTION>
<P>Randomisation was done by the assigned statistician. Random-number table.</P>
</DESCRIPTION>
</QUALITY_ITEM_DATA_ENTRY>
<QUALITY_ITEM_DATA_ENTRY MODIFIED="2015-02-27 15:56:34 -0500" MODIFIED_BY="[Empty name]" RESULT="YES" STUDY_ID="STD-Yang-2011">
<DESCRIPTION>
<P>randomized no method</P>
</DESCRIPTION>
</QUALITY_ITEM_DATA_ENTRY>
</QUALITY_ITEM_DATA>
</QUALITY_ITEM>
<QUALITY_ITEM CORE_ITEM="YES" ID="QIT-02" LEVEL="STUDY" MODIFIED="2016-07-18 15:00:14 -0400" MODIFIED_BY="[Empty name]" NO="2">
<NAME>Allocation concealment (selection bias)</NAME>
<DESCRIPTION>
<P>Selection bias (biased allocation to interventions) due to inadequate concealment of allocations prior to assignment</P>
</DESCRIPTION>
<QUALITY_ITEM_DATA>
<QUALITY_ITEM_DATA_ENTRY MODIFIED="2015-01-15 14:46:12 -0500" MODIFIED_BY="[Empty name]" RESULT="UNKNOWN" STUDY_ID="STD-Al_x002d_Hosni-2012">
<DESCRIPTION>
<P>Not mentioned</P>
</DESCRIPTION>
</QUALITY_ITEM_DATA_ENTRY>
<QUALITY_ITEM_DATA_ENTRY MODIFIED="2015-01-15 14:48:38 -0500" MODIFIED_BY="[Empty name]" RESULT="UNKNOWN" STUDY_ID="STD-Bin_x002d_Nun-2005">
<DESCRIPTION>
<P>Blinding of randomization: not described</P>
</DESCRIPTION>
</QUALITY_ITEM_DATA_ENTRY>
<QUALITY_ITEM_DATA_ENTRY MODIFIED="2015-01-15 14:50:21 -0500" MODIFIED_BY="[Empty name]" RESULT="YES" STUDY_ID="STD-Braga-2011">
<DESCRIPTION/>
</QUALITY_ITEM_DATA_ENTRY>
<QUALITY_ITEM_DATA_ENTRY MODIFIED="2015-02-23 14:17:07 -0500" MODIFIED_BY="[Empty name]" RESULT="UNKNOWN" STUDY_ID="STD-Costalos-2003">
<DESCRIPTION>
<P>Allocation concealment: Possibly adequate</P>
</DESCRIPTION>
</QUALITY_ITEM_DATA_ENTRY>
<QUALITY_ITEM_DATA_ENTRY MODIFIED="2016-05-16 10:06:47 -0400" MODIFIED_BY="[Empty name]" RESULT="YES" STUDY_ID="STD-Costeloe-2016">
<DESCRIPTION>
<P>Multicenter trial with central randomization</P>
</DESCRIPTION>
</QUALITY_ITEM_DATA_ENTRY>
<QUALITY_ITEM_DATA_ENTRY MODIFIED="2015-01-15 14:54:11 -0500" MODIFIED_BY="[Empty name]" RESULT="YES" STUDY_ID="STD-Dani-2002">
<DESCRIPTION>
<P>Clearly adequate</P>
</DESCRIPTION>
</QUALITY_ITEM_DATA_ENTRY>
<QUALITY_ITEM_DATA_ENTRY MODIFIED="2015-01-15 14:55:43 -0500" MODIFIED_BY="[Empty name]" RESULT="YES" STUDY_ID="STD-Demirel-2013">
<DESCRIPTION>
<P>The allocations were sealed in opaque, sequentially numbered envelopes</P>
</DESCRIPTION>
</QUALITY_ITEM_DATA_ENTRY>
<QUALITY_ITEM_DATA_ENTRY MODIFIED="2016-07-18 15:00:14 -0400" MODIFIED_BY="[Empty name]" RESULT="UNKNOWN" STUDY_ID="STD-Dilli-2015a">
<DESCRIPTION>
<P>Sealed envelopes</P>
</DESCRIPTION>
</QUALITY_ITEM_DATA_ENTRY>
<QUALITY_ITEM_DATA_ENTRY MODIFIED="2016-07-18 14:10:09 -0400" MODIFIED_BY="[Empty name]" RESULT="UNKNOWN" STUDY_ID="STD-Dilli-2015b">
<DESCRIPTION>
<P>Sealed envelopes</P>
</DESCRIPTION>
</QUALITY_ITEM_DATA_ENTRY>
<QUALITY_ITEM_DATA_ENTRY MODIFIED="2016-07-18 13:49:10 -0400" MODIFIED_BY="[Empty name]" RESULT="YES" STUDY_ID="STD-Dutta-2015">
<DESCRIPTION>
<P>Containers containing full course of treatment were serially numbered. Enrolled patients received sachets from the next serially numbered container.</P>
</DESCRIPTION>
</QUALITY_ITEM_DATA_ENTRY>
<QUALITY_ITEM_DATA_ENTRY MODIFIED="2015-03-13 11:10:35 -0400" MODIFIED_BY="[Empty name]" RESULT="UNKNOWN" STUDY_ID="STD-Fernandez_x002d_Carrocera-2013">
<DESCRIPTION>
<P>Not discussed</P>
</DESCRIPTION>
</QUALITY_ITEM_DATA_ENTRY>
<QUALITY_ITEM_DATA_ENTRY MODIFIED="2015-02-23 14:32:18 -0500" MODIFIED_BY="[Empty name]" RESULT="UNKNOWN" STUDY_ID="STD-Hua-2014">
<DESCRIPTION>
<P>Not discussed</P>
</DESCRIPTION>
</QUALITY_ITEM_DATA_ENTRY>
<QUALITY_ITEM_DATA_ENTRY MODIFIED="2015-02-23 14:45:53 -0500" MODIFIED_BY="[Empty name]" RESULT="UNKNOWN" STUDY_ID="STD-Huang-2009">
<DESCRIPTION>
<P>Not described.</P>
</DESCRIPTION>
</QUALITY_ITEM_DATA_ENTRY>
<QUALITY_ITEM_DATA_ENTRY MODIFIED="2015-03-13 12:34:06 -0400" MODIFIED_BY="[Empty name]" RESULT="UNKNOWN" STUDY_ID="STD-Ke-2008">
<DESCRIPTION>
<P>Not discussed.</P>
</DESCRIPTION>
</QUALITY_ITEM_DATA_ENTRY>
<QUALITY_ITEM_DATA_ENTRY MODIFIED="2015-01-15 14:57:58 -0500" MODIFIED_BY="[Empty name]" RESULT="UNKNOWN" STUDY_ID="STD-Kitajima-1997">
<DESCRIPTION>
<P>Not described</P>
</DESCRIPTION>
</QUALITY_ITEM_DATA_ENTRY>
<QUALITY_ITEM_DATA_ENTRY MODIFIED="2015-01-15 15:00:17 -0500" MODIFIED_BY="[Empty name]" RESULT="UNKNOWN" STUDY_ID="STD-Li-2004">
<DESCRIPTION>
<P>Not described</P>
</DESCRIPTION>
</QUALITY_ITEM_DATA_ENTRY>
<QUALITY_ITEM_DATA_ENTRY MODIFIED="2015-01-15 15:02:27 -0500" MODIFIED_BY="[Empty name]" RESULT="YES" STUDY_ID="STD-Lin-2005">
<DESCRIPTION>
<P>Allocation concealment: Clearly adequate</P>
</DESCRIPTION>
</QUALITY_ITEM_DATA_ENTRY>
<QUALITY_ITEM_DATA_ENTRY MODIFIED="2015-02-27 11:36:27 -0500" MODIFIED_BY="[Empty name]" RESULT="YES" STUDY_ID="STD-Lin-2008">
<DESCRIPTION>
<P>Allocation concealment: Adequate, envelopes (protocol)</P>
</DESCRIPTION>
</QUALITY_ITEM_DATA_ENTRY>
<QUALITY_ITEM_DATA_ENTRY MODIFIED="2015-01-15 15:04:01 -0500" MODIFIED_BY="[Empty name]" RESULT="UNKNOWN" STUDY_ID="STD-Manzoni-2006">
<DESCRIPTION>
<P>Allocation concealment: Unclear</P>
</DESCRIPTION>
</QUALITY_ITEM_DATA_ENTRY>
<QUALITY_ITEM_DATA_ENTRY MODIFIED="2015-01-15 15:05:38 -0500" MODIFIED_BY="[Empty name]" RESULT="YES" STUDY_ID="STD-Manzoni-2009">
<DESCRIPTION>
<P>Allocation concealment: Yes</P>
</DESCRIPTION>
</QUALITY_ITEM_DATA_ENTRY>
<QUALITY_ITEM_DATA_ENTRY MODIFIED="2015-02-25 10:53:36 -0500" MODIFIED_BY="[Empty name]" RESULT="YES" STUDY_ID="STD-Manzoni-2014">
<DESCRIPTION>
<P>Pharmacy at each center used computer-generated randomization lists to form the 3 groups and prepared the drug doses.</P>
</DESCRIPTION>
</QUALITY_ITEM_DATA_ENTRY>
<QUALITY_ITEM_DATA_ENTRY MODIFIED="2015-03-13 11:24:59 -0400" MODIFIED_BY="[Empty name]" RESULT="YES" STUDY_ID="STD-Mihatsch-2010">
<DESCRIPTION>
<P>Sealed envelopes</P>
</DESCRIPTION>
</QUALITY_ITEM_DATA_ENTRY>
<QUALITY_ITEM_DATA_ENTRY MODIFIED="2015-01-15 15:07:38 -0500" MODIFIED_BY="[Empty name]" RESULT="UNKNOWN" STUDY_ID="STD-Millar-1993">
<DESCRIPTION>
<P>Not described</P>
</DESCRIPTION>
</QUALITY_ITEM_DATA_ENTRY>
<QUALITY_ITEM_DATA_ENTRY MODIFIED="2015-01-15 15:08:44 -0500" MODIFIED_BY="[Empty name]" RESULT="UNKNOWN" STUDY_ID="STD-Mohan-2006">
<DESCRIPTION>
<P>Allocation concealment: Not described</P>
</DESCRIPTION>
</QUALITY_ITEM_DATA_ENTRY>
<QUALITY_ITEM_DATA_ENTRY MODIFIED="2015-03-16 11:13:36 -0400" MODIFIED_BY="[Empty name]" RESULT="YES" STUDY_ID="STD-Oncel-2014">
<DESCRIPTION>
<P>The allocations were contained in opaque, sequentially numbered sealed envelopes.</P>
</DESCRIPTION>
</QUALITY_ITEM_DATA_ENTRY>
<QUALITY_ITEM_DATA_ENTRY MODIFIED="2015-02-24 11:32:22 -0500" MODIFIED_BY="[Empty name]" RESULT="YES" STUDY_ID="STD-Patole-2014">
<DESCRIPTION>
<P>Opaque sealed coated envelopes.</P>
</DESCRIPTION>
</QUALITY_ITEM_DATA_ENTRY>
<QUALITY_ITEM_DATA_ENTRY MODIFIED="2015-02-23 15:10:04 -0500" MODIFIED_BY="[Empty name]" RESULT="YES" STUDY_ID="STD-ProPrems-2013">
<DESCRIPTION>
<P>The schedule was provided to the pharmacist at RWH who made up individual bottles for each randomized infant, coded by sequential study number</P>
</DESCRIPTION>
</QUALITY_ITEM_DATA_ENTRY>
<QUALITY_ITEM_DATA_ENTRY MODIFIED="2015-02-27 12:27:10 -0500" MODIFIED_BY="[Empty name]" RESULT="UNKNOWN" STUDY_ID="STD-Ren-2010">
<DESCRIPTION>
<P>not reported</P>
</DESCRIPTION>
</QUALITY_ITEM_DATA_ENTRY>
<QUALITY_ITEM_DATA_ENTRY MODIFIED="2015-03-13 11:33:13 -0400" MODIFIED_BY="[Empty name]" RESULT="UNKNOWN" STUDY_ID="STD-Reuman-1986">
<DESCRIPTION>
<P>Not discussed.</P>
</DESCRIPTION>
</QUALITY_ITEM_DATA_ENTRY>
<QUALITY_ITEM_DATA_ENTRY MODIFIED="2015-01-15 15:14:39 -0500" MODIFIED_BY="[Empty name]" RESULT="YES" STUDY_ID="STD-Rojas-2012">
<DESCRIPTION>
<P>Sealed, sequentially numbered, opaque envelopes, color-coded for strata, available in each NICU pharmacy</P>
</DESCRIPTION>
</QUALITY_ITEM_DATA_ENTRY>
<QUALITY_ITEM_DATA_ENTRY MODIFIED="2015-02-24 12:03:59 -0500" MODIFIED_BY="[Empty name]" RESULT="UNKNOWN" STUDY_ID="STD-Romeo-2011a">
<DESCRIPTION>
<P>Not mentioned</P>
</DESCRIPTION>
</QUALITY_ITEM_DATA_ENTRY>
<QUALITY_ITEM_DATA_ENTRY MODIFIED="2015-01-15 15:15:17 -0500" MODIFIED_BY="[Empty name]" RESULT="UNKNOWN" STUDY_ID="STD-Romeo-2011b">
<DESCRIPTION>
<P>Not mentioned</P>
</DESCRIPTION>
</QUALITY_ITEM_DATA_ENTRY>
<QUALITY_ITEM_DATA_ENTRY MODIFIED="2015-02-27 12:55:53 -0500" MODIFIED_BY="[Empty name]" RESULT="YES" STUDY_ID="STD-Rouge-2009">
<DESCRIPTION>
<P>centralizzed randomization</P>
</DESCRIPTION>
</QUALITY_ITEM_DATA_ENTRY>
<QUALITY_ITEM_DATA_ENTRY MODIFIED="2015-02-25 12:11:17 -0500" MODIFIED_BY="[Empty name]" RESULT="UNKNOWN" STUDY_ID="STD-Roy-2014">
<DESCRIPTION>
<P>Not discussed</P>
</DESCRIPTION>
</QUALITY_ITEM_DATA_ENTRY>
<QUALITY_ITEM_DATA_ENTRY MODIFIED="2015-03-13 10:03:47 -0400" MODIFIED_BY="[Empty name]" RESULT="UNKNOWN" STUDY_ID="STD-Samanta-2009">
<DESCRIPTION>
<P>Not discussed</P>
</DESCRIPTION>
</QUALITY_ITEM_DATA_ENTRY>
<QUALITY_ITEM_DATA_ENTRY MODIFIED="2015-02-27 15:26:33 -0500" MODIFIED_BY="[Empty name]" RESULT="YES" STUDY_ID="STD-Sari-2011">
<DESCRIPTION>
<P>Allocation concealment:sealed envelopes</P>
</DESCRIPTION>
</QUALITY_ITEM_DATA_ENTRY>
<QUALITY_ITEM_DATA_ENTRY MODIFIED="2015-02-24 10:57:05 -0500" MODIFIED_BY="[Empty name]" RESULT="YES" STUDY_ID="STD-Serce-2013">
<DESCRIPTION>
<P>Opaque sequentially numbered sealed envelopes</P>
</DESCRIPTION>
</QUALITY_ITEM_DATA_ENTRY>
<QUALITY_ITEM_DATA_ENTRY MODIFIED="2016-07-18 13:51:20 -0400" MODIFIED_BY="[Empty name]" RESULT="YES" STUDY_ID="STD-Sinha-2015">
<DESCRIPTION>
<P>Allocation concealment was ensured by sequentially numbering the sachet packets containing VSL#3 or placebo after block randomisation.</P>
</DESCRIPTION>
</QUALITY_ITEM_DATA_ENTRY>
<QUALITY_ITEM_DATA_ENTRY MODIFIED="2015-01-15 15:18:48 -0500" MODIFIED_BY="[Empty name]" RESULT="UNKNOWN" STUDY_ID="STD-Stratiki-2007">
<DESCRIPTION>
<P>Allocation concealment: Can't tell</P>
</DESCRIPTION>
</QUALITY_ITEM_DATA_ENTRY>
<QUALITY_ITEM_DATA_ENTRY MODIFIED="2016-07-18 13:55:19 -0400" MODIFIED_BY="[Empty name]" RESULT="YES" STUDY_ID="STD-Tewari-2015">
<DESCRIPTION>
<P>Serially numbered opaque sealed envelopes with the allocation were available with the in-charge nurse of the NICU, who dispensed the intervention in a syringe for oral administration.</P>
</DESCRIPTION>
</QUALITY_ITEM_DATA_ENTRY>
<QUALITY_ITEM_DATA_ENTRY MODIFIED="2015-03-13 11:41:56 -0400" MODIFIED_BY="[Empty name]" RESULT="UNKNOWN" STUDY_ID="STD-Underwood-2009a">
<DESCRIPTION>
<P>Not discussed</P>
</DESCRIPTION>
</QUALITY_ITEM_DATA_ENTRY>
<QUALITY_ITEM_DATA_ENTRY MODIFIED="2015-03-13 11:44:01 -0400" MODIFIED_BY="[Empty name]" RESULT="UNKNOWN" STUDY_ID="STD-Underwood-2009b-multi">
<DESCRIPTION>
<P>Not discussed</P>
</DESCRIPTION>
</QUALITY_ITEM_DATA_ENTRY>
<QUALITY_ITEM_DATA_ENTRY MODIFIED="2015-03-16 14:25:30 -0400" MODIFIED_BY="[Empty name]" RESULT="YES" STUDY_ID="STD-Van-Niekerk-2014a-_x0028_HIV_x002d_exposed_x0029_">
<DESCRIPTION>
<P>All randomization procedures were done before the study commencement by the study statistician and an independent entity for both the probiotic and placebo.</P>
</DESCRIPTION>
</QUALITY_ITEM_DATA_ENTRY>
<QUALITY_ITEM_DATA_ENTRY MODIFIED="2015-03-16 14:17:57 -0400" MODIFIED_BY="[Empty name]" RESULT="YES" STUDY_ID="STD-Van-Niekerk-2014b-_x0028_HIV_x002d_unexposed_x0029_">
<DESCRIPTION>
<P>All randomization procedures were done before the study commencement by the study statistician and an independent entity for both the probiotic and placebo.</P>
</DESCRIPTION>
</QUALITY_ITEM_DATA_ENTRY>
<QUALITY_ITEM_DATA_ENTRY MODIFIED="2015-02-27 15:56:42 -0500" MODIFIED_BY="[Empty name]" RESULT="UNKNOWN" STUDY_ID="STD-Yang-2011">
<DESCRIPTION>
<P>not described</P>
</DESCRIPTION>
</QUALITY_ITEM_DATA_ENTRY>
</QUALITY_ITEM_DATA>
</QUALITY_ITEM>
<QUALITY_ITEM CORE_ITEM="YES" ID="QIT-03" LEVEL="GROUP" MODIFIED="2016-07-18 15:00:14 -0400" MODIFIED_BY="[Empty name]" NO="3">
<NAME>Blinding of participants and personnel (performance bias)</NAME>
<DESCRIPTION>
<P>Performance bias due to knowledge of the allocated interventions by participants and personnel during the study</P>
</DESCRIPTION>
<QUALITY_ITEM_DATA_ENTRY_GROUP ID="QIG-03.01" NO="1">
<NAME>All outcomes</NAME>
</QUALITY_ITEM_DATA_ENTRY_GROUP>
<QUALITY_ITEM_DATA>
<QUALITY_ITEM_DATA_ENTRY GROUP_ID="QIG-03.01" MODIFIED="2015-01-15 14:46:16 -0500" MODIFIED_BY="[Empty name]" RESULT="YES" STUDY_ID="STD-Al_x002d_Hosni-2012">
<DESCRIPTION/>
</QUALITY_ITEM_DATA_ENTRY>
<QUALITY_ITEM_DATA_ENTRY GROUP_ID="QIG-03.01" MODIFIED="2015-03-13 11:06:11 -0400" MODIFIED_BY="[Empty name]" RESULT="YES" STUDY_ID="STD-Bin_x002d_Nun-2005">
<DESCRIPTION>
<P>Fresh suspensions of supplements were individually prepared by study staff who were not directly involved in routine patient care<BR/>
</P>
</DESCRIPTION>
</QUALITY_ITEM_DATA_ENTRY>
<QUALITY_ITEM_DATA_ENTRY GROUP_ID="QIG-03.01" MODIFIED="2015-01-15 14:50:22 -0500" MODIFIED_BY="[Empty name]" RESULT="YES" STUDY_ID="STD-Braga-2011">
<DESCRIPTION/>
</QUALITY_ITEM_DATA_ENTRY>
<QUALITY_ITEM_DATA_ENTRY GROUP_ID="QIG-03.01" MODIFIED="2015-01-15 14:51:44 -0500" MODIFIED_BY="[Empty name]" RESULT="UNKNOWN" STUDY_ID="STD-Costalos-2003">
<DESCRIPTION>
<P>Blinding of intervention: Yes<BR/>
</P>
</DESCRIPTION>
</QUALITY_ITEM_DATA_ENTRY>
<QUALITY_ITEM_DATA_ENTRY GROUP_ID="QIG-03.01" MODIFIED="2016-05-16 10:06:57 -0400" MODIFIED_BY="[Empty name]" RESULT="YES" STUDY_ID="STD-Costeloe-2016">
<DESCRIPTION>
<P>To ensure blinding, the interventions were prepared in amber bijou bottles, replacing water with 3 mL 1/8 strength elemental infant formula</P>
</DESCRIPTION>
</QUALITY_ITEM_DATA_ENTRY>
<QUALITY_ITEM_DATA_ENTRY GROUP_ID="QIG-03.01" MODIFIED="2015-01-15 14:54:12 -0500" MODIFIED_BY="[Empty name]" RESULT="YES" STUDY_ID="STD-Dani-2002">
<DESCRIPTION>
<P>Blinding of Intervention: Yes</P>
</DESCRIPTION>
</QUALITY_ITEM_DATA_ENTRY>
<QUALITY_ITEM_DATA_ENTRY GROUP_ID="QIG-03.01" MODIFIED="2015-03-13 11:08:43 -0400" MODIFIED_BY="[Empty name]" RESULT="YES" STUDY_ID="STD-Demirel-2013">
<DESCRIPTION>
<P>Supplementation did not change the physical appearance of the milk or formula</P>
</DESCRIPTION>
</QUALITY_ITEM_DATA_ENTRY>
<QUALITY_ITEM_DATA_ENTRY GROUP_ID="QIG-03.01" MODIFIED="2016-07-18 15:00:14 -0400" MODIFIED_BY="[Empty name]" RESULT="YES" STUDY_ID="STD-Dilli-2015a">
<DESCRIPTION>
<P>Sachets containing the probiotic, prebiotic, and synbiotic powders were similar in color, odor, and texture to the placebo. The nurses who fed the infants were blinded to the group assignments.</P>
</DESCRIPTION>
</QUALITY_ITEM_DATA_ENTRY>
<QUALITY_ITEM_DATA_ENTRY GROUP_ID="QIG-03.01" MODIFIED="2016-07-18 13:45:30 -0400" MODIFIED_BY="[Empty name]" RESULT="YES" STUDY_ID="STD-Dilli-2015b">
<DESCRIPTION>
<P>Sachets containing the probiotic, prebiotic, and synbiotic powders were similar in color, odor, and texture to the placebo. The nurses who fed the infants were blinded to the group assignments.</P>
</DESCRIPTION>
</QUALITY_ITEM_DATA_ENTRY>
<QUALITY_ITEM_DATA_ENTRY GROUP_ID="QIG-03.01" MODIFIED="2016-07-18 13:48:52 -0400" MODIFIED_BY="[Empty name]" RESULT="YES" STUDY_ID="STD-Dutta-2015">
<DESCRIPTION>
<P>External appearance and contents of the sachets were identical looking. Provided by manufacturer.</P>
</DESCRIPTION>
</QUALITY_ITEM_DATA_ENTRY>
<QUALITY_ITEM_DATA_ENTRY GROUP_ID="QIG-03.01" MODIFIED="2015-03-13 11:10:47 -0400" MODIFIED_BY="[Empty name]" RESULT="YES" STUDY_ID="STD-Fernandez_x002d_Carrocera-2013">
<DESCRIPTION>
<P>Both intervention and control arms matched the physical appearance of milk and the bottles were labelled only with the patient&#8217;s name and identification</P>
</DESCRIPTION>
</QUALITY_ITEM_DATA_ENTRY>
<QUALITY_ITEM_DATA_ENTRY GROUP_ID="QIG-03.01" MODIFIED="2015-02-23 14:32:59 -0500" MODIFIED_BY="[Empty name]" RESULT="YES" STUDY_ID="STD-Hua-2014">
<DESCRIPTION>
<P>Stated "double-blind". Probiotic mixed with milk or formula.</P>
</DESCRIPTION>
</QUALITY_ITEM_DATA_ENTRY>
<QUALITY_ITEM_DATA_ENTRY GROUP_ID="QIG-03.01" MODIFIED="2015-02-23 14:46:02 -0500" MODIFIED_BY="[Empty name]" RESULT="UNKNOWN" STUDY_ID="STD-Huang-2009">
<DESCRIPTION>
<P>Not described.</P>
</DESCRIPTION>
</QUALITY_ITEM_DATA_ENTRY>
<QUALITY_ITEM_DATA_ENTRY GROUP_ID="QIG-03.01" MODIFIED="2015-03-13 12:38:49 -0400" MODIFIED_BY="[Empty name]" RESULT="UNKNOWN" STUDY_ID="STD-Ke-2008">
<DESCRIPTION>
<P>Stated double-blind. No other details provided.</P>
</DESCRIPTION>
</QUALITY_ITEM_DATA_ENTRY>
<QUALITY_ITEM_DATA_ENTRY GROUP_ID="QIG-03.01" MODIFIED="2015-01-15 14:58:14 -0500" MODIFIED_BY="[Empty name]" RESULT="UNKNOWN" STUDY_ID="STD-Kitajima-1997">
<DESCRIPTION>
<P>Blinding of Intervention: Not described</P>
</DESCRIPTION>
</QUALITY_ITEM_DATA_ENTRY>
<QUALITY_ITEM_DATA_ENTRY GROUP_ID="QIG-03.01" MODIFIED="2015-03-13 11:16:29 -0400" MODIFIED_BY="[Empty name]" RESULT="YES" STUDY_ID="STD-Li-2004">
<DESCRIPTION>
<P>Open-label. Blinding status unlikely to have an impact on study outcomes (stool culture).</P>
</DESCRIPTION>
</QUALITY_ITEM_DATA_ENTRY>
<QUALITY_ITEM_DATA_ENTRY GROUP_ID="QIG-03.01" MODIFIED="2015-01-15 15:02:28 -0500" MODIFIED_BY="[Empty name]" RESULT="YES" STUDY_ID="STD-Lin-2005">
<DESCRIPTION>
<P>Blinding of intervention: Yes, only investigators and breast milk team were unblinded</P>
</DESCRIPTION>
</QUALITY_ITEM_DATA_ENTRY>
<QUALITY_ITEM_DATA_ENTRY GROUP_ID="QIG-03.01" MODIFIED="2015-02-27 11:37:00 -0500" MODIFIED_BY="[Empty name]" RESULT="YES" STUDY_ID="STD-Lin-2008">
<DESCRIPTION>
<P>Blinding of intervention: Yes, breastmilk team</P>
</DESCRIPTION>
</QUALITY_ITEM_DATA_ENTRY>
<QUALITY_ITEM_DATA_ENTRY GROUP_ID="QIG-03.01" MODIFIED="2015-02-27 14:48:23 -0500" MODIFIED_BY="[Empty name]" RESULT="YES" STUDY_ID="STD-Manzoni-2006">
<DESCRIPTION>
<P>Blinding of intervention: probiotic added at milk bank</P>
</DESCRIPTION>
</QUALITY_ITEM_DATA_ENTRY>
<QUALITY_ITEM_DATA_ENTRY GROUP_ID="QIG-03.01" MODIFIED="2015-01-15 15:05:39 -0500" MODIFIED_BY="[Empty name]" RESULT="YES" STUDY_ID="STD-Manzoni-2009">
<DESCRIPTION>
<P>Blinding of intervention: Yes</P>
</DESCRIPTION>
</QUALITY_ITEM_DATA_ENTRY>
<QUALITY_ITEM_DATA_ENTRY GROUP_ID="QIG-03.01" MODIFIED="2015-02-25 10:53:52 -0500" MODIFIED_BY="[Empty name]" RESULT="YES" STUDY_ID="STD-Manzoni-2014">
<DESCRIPTION>
<P>All doses including placebo were diluted in prepared milk so as to maintain blinding.</P>
</DESCRIPTION>
</QUALITY_ITEM_DATA_ENTRY>
<QUALITY_ITEM_DATA_ENTRY GROUP_ID="QIG-03.01" MODIFIED="2015-03-13 11:24:41 -0400" MODIFIED_BY="[Empty name]" RESULT="YES" STUDY_ID="STD-Mihatsch-2010">
<DESCRIPTION>
<P>The two indistinguishable powders were provided as blinded coded 10 gram sachets</P>
</DESCRIPTION>
</QUALITY_ITEM_DATA_ENTRY>
<QUALITY_ITEM_DATA_ENTRY GROUP_ID="QIG-03.01" MODIFIED="2015-03-13 11:27:10 -0400" MODIFIED_BY="[Empty name]" RESULT="YES" STUDY_ID="STD-Millar-1993">
<DESCRIPTION>
<P>Stated double-blind. Probiotic was provided in milk.</P>
</DESCRIPTION>
</QUALITY_ITEM_DATA_ENTRY>
<QUALITY_ITEM_DATA_ENTRY GROUP_ID="QIG-03.01" MODIFIED="2015-02-27 12:33:43 -0500" MODIFIED_BY="[Empty name]" RESULT="YES" STUDY_ID="STD-Mohan-2006">
<DESCRIPTION>
<P>Blinding of intervention: Yes</P>
</DESCRIPTION>
</QUALITY_ITEM_DATA_ENTRY>
<QUALITY_ITEM_DATA_ENTRY GROUP_ID="QIG-03.01" MODIFIED="2015-03-16 11:13:59 -0400" MODIFIED_BY="[Empty name]" RESULT="YES" STUDY_ID="STD-Oncel-2014">
<DESCRIPTION>
<P>Both probiotic and placebo doses were prepared in the pharmacy in sterile conditions, packaged in identical vials of an oil-based suspension labelled with an individual number indicating the randomisation</P>
</DESCRIPTION>
</QUALITY_ITEM_DATA_ENTRY>
<QUALITY_ITEM_DATA_ENTRY GROUP_ID="QIG-03.01" MODIFIED="2015-02-24 11:32:47 -0500" MODIFIED_BY="[Empty name]" RESULT="YES" STUDY_ID="STD-Patole-2014">
<DESCRIPTION>
<P>Identical probiotic/placebo supplied by pharmacist.</P>
</DESCRIPTION>
</QUALITY_ITEM_DATA_ENTRY>
<QUALITY_ITEM_DATA_ENTRY GROUP_ID="QIG-03.01" MODIFIED="2015-02-23 15:11:34 -0500" MODIFIED_BY="[Empty name]" RESULT="YES" STUDY_ID="STD-ProPrems-2013">
<DESCRIPTION>
<P>Stated in protocol used sealed opaque envelopes.</P>
</DESCRIPTION>
</QUALITY_ITEM_DATA_ENTRY>
<QUALITY_ITEM_DATA_ENTRY GROUP_ID="QIG-03.01" MODIFIED="2015-02-27 12:27:17 -0500" MODIFIED_BY="[Empty name]" RESULT="UNKNOWN" STUDY_ID="STD-Ren-2010">
<DESCRIPTION>
<P>not reported</P>
</DESCRIPTION>
</QUALITY_ITEM_DATA_ENTRY>
<QUALITY_ITEM_DATA_ENTRY GROUP_ID="QIG-03.01" MODIFIED="2015-03-13 11:33:27 -0400" MODIFIED_BY="[Empty name]" RESULT="YES" STUDY_ID="STD-Reuman-1986">
<DESCRIPTION>
<P>Contents of test vials were not distinguishable by colour, odour, or consistency.</P>
</DESCRIPTION>
</QUALITY_ITEM_DATA_ENTRY>
<QUALITY_ITEM_DATA_ENTRY GROUP_ID="QIG-03.01" MODIFIED="2015-03-13 11:37:52 -0400" MODIFIED_BY="[Empty name]" RESULT="YES" STUDY_ID="STD-Rojas-2012">
<DESCRIPTION>
<P>Both probiotic and placebo were packaged in identical vials of an oil-based suspension</P>
</DESCRIPTION>
</QUALITY_ITEM_DATA_ENTRY>
<QUALITY_ITEM_DATA_ENTRY GROUP_ID="QIG-03.01" MODIFIED="2015-03-10 14:49:04 -0400" MODIFIED_BY="[Empty name]" RESULT="NO" STUDY_ID="STD-Romeo-2011a">
<DESCRIPTION>
<P>Unblinded </P>
</DESCRIPTION>
</QUALITY_ITEM_DATA_ENTRY>
<QUALITY_ITEM_DATA_ENTRY GROUP_ID="QIG-03.01" MODIFIED="2015-03-10 14:48:56 -0400" MODIFIED_BY="[Empty name]" RESULT="NO" STUDY_ID="STD-Romeo-2011b">
<DESCRIPTION>
<P>Unblinded - some outcomes unlikely to be affected by blinding status.</P>
</DESCRIPTION>
</QUALITY_ITEM_DATA_ENTRY>
<QUALITY_ITEM_DATA_ENTRY GROUP_ID="QIG-03.01" MODIFIED="2015-02-27 12:56:17 -0500" MODIFIED_BY="[Empty name]" RESULT="YES" STUDY_ID="STD-Rouge-2009">
<DESCRIPTION>
<P>Blinding of intervention: Yes placebo prepared centrally</P>
</DESCRIPTION>
</QUALITY_ITEM_DATA_ENTRY>
<QUALITY_ITEM_DATA_ENTRY GROUP_ID="QIG-03.01" MODIFIED="2015-02-25 12:11:39 -0500" MODIFIED_BY="[Empty name]" RESULT="YES" STUDY_ID="STD-Roy-2014">
<DESCRIPTION>
<P>All doctors, nurses, and parents are blind to the randomized allocation.</P>
</DESCRIPTION>
</QUALITY_ITEM_DATA_ENTRY>
<QUALITY_ITEM_DATA_ENTRY GROUP_ID="QIG-03.01" MODIFIED="2015-03-13 10:04:35 -0400" MODIFIED_BY="[Empty name]" RESULT="UNKNOWN" STUDY_ID="STD-Samanta-2009">
<DESCRIPTION>
<P>Intervention and control products were identical in appearance. Probiotic mixed with expressed breast milk.</P>
</DESCRIPTION>
</QUALITY_ITEM_DATA_ENTRY>
<QUALITY_ITEM_DATA_ENTRY GROUP_ID="QIG-03.01" MODIFIED="2015-02-27 15:26:50 -0500" MODIFIED_BY="[Empty name]" RESULT="YES" STUDY_ID="STD-Sari-2011">
<DESCRIPTION>
<P>Blinding of intervention:</P>
</DESCRIPTION>
</QUALITY_ITEM_DATA_ENTRY>
<QUALITY_ITEM_DATA_ENTRY GROUP_ID="QIG-03.01" MODIFIED="2015-02-24 10:57:15 -0500" MODIFIED_BY="[Empty name]" RESULT="YES" STUDY_ID="STD-Serce-2013">
<DESCRIPTION>
<P>No change in appearance</P>
</DESCRIPTION>
</QUALITY_ITEM_DATA_ENTRY>
<QUALITY_ITEM_DATA_ENTRY GROUP_ID="QIG-03.01" MODIFIED="2016-07-18 13:51:38 -0400" MODIFIED_BY="[Empty name]" RESULT="YES" STUDY_ID="STD-Sinha-2015">
<DESCRIPTION>
<P>A similar-looking maltodextrin preparation in the same outer packing was administered to the control group.</P>
</DESCRIPTION>
</QUALITY_ITEM_DATA_ENTRY>
<QUALITY_ITEM_DATA_ENTRY GROUP_ID="QIG-03.01" MODIFIED="2015-03-10 11:09:58 -0400" MODIFIED_BY="[Empty name]" RESULT="YES" STUDY_ID="STD-Stratiki-2007">
<DESCRIPTION>
<P>Blinding of intervention: Yes - mixed in formula</P>
</DESCRIPTION>
</QUALITY_ITEM_DATA_ENTRY>
<QUALITY_ITEM_DATA_ENTRY GROUP_ID="QIG-03.01" MODIFIED="2016-07-18 13:55:05 -0400" MODIFIED_BY="[Empty name]" RESULT="YES" STUDY_ID="STD-Tewari-2015">
<DESCRIPTION>
<P>Both the probiotic and the placebo were dispensed in 2ml syringes and were identical in appearance.</P>
</DESCRIPTION>
</QUALITY_ITEM_DATA_ENTRY>
<QUALITY_ITEM_DATA_ENTRY GROUP_ID="QIG-03.01" MODIFIED="2015-03-13 11:42:08 -0400" MODIFIED_BY="[Empty name]" RESULT="YES" STUDY_ID="STD-Underwood-2009a">
<DESCRIPTION>
<P>The 3 products were similar in appearance and had no discernible scent.</P>
</DESCRIPTION>
</QUALITY_ITEM_DATA_ENTRY>
<QUALITY_ITEM_DATA_ENTRY GROUP_ID="QIG-03.01" MODIFIED="2015-03-13 11:44:15 -0400" MODIFIED_BY="[Empty name]" RESULT="YES" STUDY_ID="STD-Underwood-2009b-multi">
<DESCRIPTION>
<P>The 3 products were similar in appearance and had no discernible scent.</P>
</DESCRIPTION>
</QUALITY_ITEM_DATA_ENTRY>
<QUALITY_ITEM_DATA_ENTRY GROUP_ID="QIG-03.01" MODIFIED="2015-03-16 14:25:30 -0400" MODIFIED_BY="[Empty name]" RESULT="YES" STUDY_ID="STD-Van-Niekerk-2014a-_x0028_HIV_x002d_exposed_x0029_">
<DESCRIPTION>
<P>No differences in the colour and appearance of the probiotic and placebo were noted.</P>
</DESCRIPTION>
</QUALITY_ITEM_DATA_ENTRY>
<QUALITY_ITEM_DATA_ENTRY GROUP_ID="QIG-03.01" MODIFIED="2015-03-16 13:11:37 -0400" MODIFIED_BY="[Empty name]" RESULT="YES" STUDY_ID="STD-Van-Niekerk-2014b-_x0028_HIV_x002d_unexposed_x0029_">
<DESCRIPTION>
<P>No differences in the colour and appearance of the probiotic and placebo were noted.</P>
</DESCRIPTION>
</QUALITY_ITEM_DATA_ENTRY>
<QUALITY_ITEM_DATA_ENTRY GROUP_ID="QIG-03.01" MODIFIED="2015-02-27 15:57:07 -0500" MODIFIED_BY="[Empty name]" RESULT="UNKNOWN" STUDY_ID="STD-Yang-2011">
<DESCRIPTION>
<P>not reported</P>
</DESCRIPTION>
</QUALITY_ITEM_DATA_ENTRY>
</QUALITY_ITEM_DATA>
</QUALITY_ITEM>
<QUALITY_ITEM CORE_ITEM="YES" ID="QIT-04" LEVEL="GROUP" MODIFIED="2016-07-18 15:00:14 -0400" MODIFIED_BY="[Empty name]" NO="4">
<NAME>Blinding of outcome assessment (detection bias)</NAME>
<DESCRIPTION>
<P>Detection bias due to knowledge of the allocated interventions by outcome assessors</P>
</DESCRIPTION>
<QUALITY_ITEM_DATA_ENTRY_GROUP ID="QIG-04.01" NO="1">
<NAME>All outcomes</NAME>
</QUALITY_ITEM_DATA_ENTRY_GROUP>
<QUALITY_ITEM_DATA>
<QUALITY_ITEM_DATA_ENTRY GROUP_ID="QIG-04.01" MODIFIED="2015-01-15 14:46:17 -0500" MODIFIED_BY="[Empty name]" RESULT="YES" STUDY_ID="STD-Al_x002d_Hosni-2012">
<DESCRIPTION/>
</QUALITY_ITEM_DATA_ENTRY>
<QUALITY_ITEM_DATA_ENTRY GROUP_ID="QIG-04.01" MODIFIED="2015-03-13 11:06:26 -0400" MODIFIED_BY="[Empty name]" RESULT="YES" STUDY_ID="STD-Bin_x002d_Nun-2005">
<DESCRIPTION>
<P>Attending physicians and nurses caring for the infants were blinded to the group assignments.</P>
</DESCRIPTION>
</QUALITY_ITEM_DATA_ENTRY>
<QUALITY_ITEM_DATA_ENTRY GROUP_ID="QIG-04.01" MODIFIED="2015-01-15 14:50:23 -0500" MODIFIED_BY="[Empty name]" RESULT="YES" STUDY_ID="STD-Braga-2011">
<DESCRIPTION/>
</QUALITY_ITEM_DATA_ENTRY>
<QUALITY_ITEM_DATA_ENTRY GROUP_ID="QIG-04.01" MODIFIED="2015-01-15 14:51:47 -0500" MODIFIED_BY="[Empty name]" RESULT="UNKNOWN" STUDY_ID="STD-Costalos-2003">
<DESCRIPTION>
<P>Blinding of outcome measurement: Not described</P>
</DESCRIPTION>
</QUALITY_ITEM_DATA_ENTRY>
<QUALITY_ITEM_DATA_ENTRY GROUP_ID="QIG-04.01" MODIFIED="2016-05-16 10:07:14 -0400" MODIFIED_BY="[Empty name]" RESULT="YES" STUDY_ID="STD-Costeloe-2016">
<DESCRIPTION>
<P>Parents, clinicians, and outcomes assessors were masked to the treatment allocation</P>
</DESCRIPTION>
</QUALITY_ITEM_DATA_ENTRY>
<QUALITY_ITEM_DATA_ENTRY GROUP_ID="QIG-04.01" MODIFIED="2015-01-15 14:54:14 -0500" MODIFIED_BY="[Empty name]" RESULT="YES" STUDY_ID="STD-Dani-2002">
<DESCRIPTION>
<P>Blinding of outcome measurement: Yes</P>
</DESCRIPTION>
</QUALITY_ITEM_DATA_ENTRY>
<QUALITY_ITEM_DATA_ENTRY GROUP_ID="QIG-04.01" MODIFIED="2015-03-13 11:08:33 -0400" MODIFIED_BY="[Empty name]" RESULT="YES" STUDY_ID="STD-Demirel-2013">
<DESCRIPTION>
<P>The supplements were prepared by personnel on the breast milk team following the instructions in the sealed envelope. These individuals were the only personnel who were aware of the group assignments, and they were not involved in the care of the infants</P>
</DESCRIPTION>
</QUALITY_ITEM_DATA_ENTRY>
<QUALITY_ITEM_DATA_ENTRY GROUP_ID="QIG-04.01" MODIFIED="2016-07-18 15:00:14 -0400" MODIFIED_BY="[Empty name]" RESULT="UNKNOWN" STUDY_ID="STD-Dilli-2015a">
<DESCRIPTION>
<P>Investigators had knowledge of treatment assignment. Unclear if blinded outcome assessors were used.</P>
</DESCRIPTION>
</QUALITY_ITEM_DATA_ENTRY>
<QUALITY_ITEM_DATA_ENTRY GROUP_ID="QIG-04.01" MODIFIED="2016-07-18 14:13:40 -0400" MODIFIED_BY="[Empty name]" RESULT="UNKNOWN" STUDY_ID="STD-Dilli-2015b">
<DESCRIPTION>
<P>Investigators had knowledge of treatment assignment. Unclear if blinded outcome assessors were used.</P>
</DESCRIPTION>
</QUALITY_ITEM_DATA_ENTRY>
<QUALITY_ITEM_DATA_ENTRY GROUP_ID="QIG-04.01" MODIFIED="2016-07-18 13:48:37 -0400" MODIFIED_BY="[Empty name]" RESULT="YES" STUDY_ID="STD-Dutta-2015">
<DESCRIPTION>
<P>Parents, nursing, medical, research, and laboratory personnel were masked.</P>
</DESCRIPTION>
</QUALITY_ITEM_DATA_ENTRY>
<QUALITY_ITEM_DATA_ENTRY GROUP_ID="QIG-04.01" MODIFIED="2015-03-13 11:11:23 -0400" MODIFIED_BY="[Empty name]" RESULT="YES" STUDY_ID="STD-Fernandez_x002d_Carrocera-2013">
<DESCRIPTION>
<P>Attending physicians and nurses caring for the infants were blinded to the group assignments.</P>
</DESCRIPTION>
</QUALITY_ITEM_DATA_ENTRY>
<QUALITY_ITEM_DATA_ENTRY GROUP_ID="QIG-04.01" MODIFIED="2015-02-23 14:33:12 -0500" MODIFIED_BY="[Empty name]" RESULT="UNKNOWN" STUDY_ID="STD-Hua-2014">
<DESCRIPTION>
<P>Stated "double-blind". Probiotic mixed with milk or formula.</P>
</DESCRIPTION>
</QUALITY_ITEM_DATA_ENTRY>
<QUALITY_ITEM_DATA_ENTRY GROUP_ID="QIG-04.01" MODIFIED="2015-02-23 14:46:05 -0500" MODIFIED_BY="[Empty name]" RESULT="UNKNOWN" STUDY_ID="STD-Huang-2009">
<DESCRIPTION>
<P>Not described.</P>
</DESCRIPTION>
</QUALITY_ITEM_DATA_ENTRY>
<QUALITY_ITEM_DATA_ENTRY GROUP_ID="QIG-04.01" MODIFIED="2015-03-13 12:38:53 -0400" MODIFIED_BY="[Empty name]" RESULT="UNKNOWN" STUDY_ID="STD-Ke-2008">
<DESCRIPTION>
<P>Stated double-blind. No other details provided.</P>
</DESCRIPTION>
</QUALITY_ITEM_DATA_ENTRY>
<QUALITY_ITEM_DATA_ENTRY GROUP_ID="QIG-04.01" MODIFIED="2015-01-15 14:58:18 -0500" MODIFIED_BY="[Empty name]" RESULT="UNKNOWN" STUDY_ID="STD-Kitajima-1997">
<DESCRIPTION>
<P>Blinding of outcome measurement: Not described</P>
</DESCRIPTION>
</QUALITY_ITEM_DATA_ENTRY>
<QUALITY_ITEM_DATA_ENTRY GROUP_ID="QIG-04.01" MODIFIED="2015-03-13 11:16:37 -0400" MODIFIED_BY="[Empty name]" RESULT="YES" STUDY_ID="STD-Li-2004">
<DESCRIPTION>
<P>Open-label. Blinding status unlikely to have an impact on study outcomes (stool culture).</P>
</DESCRIPTION>
</QUALITY_ITEM_DATA_ENTRY>
<QUALITY_ITEM_DATA_ENTRY GROUP_ID="QIG-04.01" MODIFIED="2015-01-15 15:02:29 -0500" MODIFIED_BY="[Empty name]" RESULT="YES" STUDY_ID="STD-Lin-2005">
<DESCRIPTION>
<P>Blinding of outcome measurement: Yes</P>
</DESCRIPTION>
</QUALITY_ITEM_DATA_ENTRY>
<QUALITY_ITEM_DATA_ENTRY GROUP_ID="QIG-04.01" MODIFIED="2015-02-27 11:37:07 -0500" MODIFIED_BY="[Empty name]" RESULT="YES" STUDY_ID="STD-Lin-2008">
<DESCRIPTION>
<P>Blinding of outcome measurement: Yes, indenpendent physicians</P>
</DESCRIPTION>
</QUALITY_ITEM_DATA_ENTRY>
<QUALITY_ITEM_DATA_ENTRY GROUP_ID="QIG-04.01" MODIFIED="2015-02-27 14:49:34 -0500" MODIFIED_BY="[Empty name]" RESULT="YES" STUDY_ID="STD-Manzoni-2006">
<DESCRIPTION>
<P>Blinding of outcome measurement: independent assessors</P>
</DESCRIPTION>
</QUALITY_ITEM_DATA_ENTRY>
<QUALITY_ITEM_DATA_ENTRY GROUP_ID="QIG-04.01" MODIFIED="2015-01-15 15:05:40 -0500" MODIFIED_BY="[Empty name]" RESULT="YES" STUDY_ID="STD-Manzoni-2009">
<DESCRIPTION>
<P>Blinding of outcome measurement: Yes</P>
</DESCRIPTION>
</QUALITY_ITEM_DATA_ENTRY>
<QUALITY_ITEM_DATA_ENTRY GROUP_ID="QIG-04.01" MODIFIED="2015-02-25 10:54:05 -0500" MODIFIED_BY="[Empty name]" RESULT="YES" STUDY_ID="STD-Manzoni-2014">
<DESCRIPTION>
<P>Clinical and research staff remained unaware of study group assignments during the study.</P>
</DESCRIPTION>
</QUALITY_ITEM_DATA_ENTRY>
<QUALITY_ITEM_DATA_ENTRY GROUP_ID="QIG-04.01" MODIFIED="2015-03-13 11:24:32 -0400" MODIFIED_BY="[Empty name]" RESULT="YES" STUDY_ID="STD-Mihatsch-2010">
<DESCRIPTION>
<P>Blinding status unlikely to have an impact on study outcomes (sepsis rate).</P>
</DESCRIPTION>
</QUALITY_ITEM_DATA_ENTRY>
<QUALITY_ITEM_DATA_ENTRY GROUP_ID="QIG-04.01" MODIFIED="2015-03-13 11:27:28 -0400" MODIFIED_BY="[Empty name]" RESULT="YES" STUDY_ID="STD-Millar-1993">
<DESCRIPTION>
<P>Every infant was examined daily by a physician who was actively involved in the care of the infants on the neonatal unit but who was not aware of the study randomisation schedule.</P>
</DESCRIPTION>
</QUALITY_ITEM_DATA_ENTRY>
<QUALITY_ITEM_DATA_ENTRY GROUP_ID="QIG-04.01" MODIFIED="2015-02-27 12:34:27 -0500" MODIFIED_BY="[Empty name]" RESULT="UNKNOWN" STUDY_ID="STD-Mohan-2006">
<DESCRIPTION>
<P>Blinding of outcome measurement: not described</P>
</DESCRIPTION>
</QUALITY_ITEM_DATA_ENTRY>
<QUALITY_ITEM_DATA_ENTRY GROUP_ID="QIG-04.01" MODIFIED="2015-03-16 11:14:10 -0400" MODIFIED_BY="[Empty name]" RESULT="YES" STUDY_ID="STD-Oncel-2014">
<DESCRIPTION>
<P>Whenever an infant was suspected to have NEC, the infant was evaluated by two senior-attending neonatologists who did not know the group assignment of the infant.</P>
</DESCRIPTION>
</QUALITY_ITEM_DATA_ENTRY>
<QUALITY_ITEM_DATA_ENTRY GROUP_ID="QIG-04.01" MODIFIED="2015-02-24 11:33:05 -0500" MODIFIED_BY="[Empty name]" RESULT="YES" STUDY_ID="STD-Patole-2014">
<DESCRIPTION>
<P>Masking of investigators and outcome assessors.</P>
</DESCRIPTION>
</QUALITY_ITEM_DATA_ENTRY>
<QUALITY_ITEM_DATA_ENTRY GROUP_ID="QIG-04.01" MODIFIED="2015-02-23 15:10:51 -0500" MODIFIED_BY="[Empty name]" RESULT="YES" STUDY_ID="STD-ProPrems-2013">
<DESCRIPTION>
<P>States in protocol "All doctors (who assess the outcomes) will be masked to the randomisation allocation.</P>
</DESCRIPTION>
</QUALITY_ITEM_DATA_ENTRY>
<QUALITY_ITEM_DATA_ENTRY GROUP_ID="QIG-04.01" MODIFIED="2015-02-27 12:27:21 -0500" MODIFIED_BY="[Empty name]" RESULT="UNKNOWN" STUDY_ID="STD-Ren-2010">
<DESCRIPTION>
<P>not reported</P>
</DESCRIPTION>
</QUALITY_ITEM_DATA_ENTRY>
<QUALITY_ITEM_DATA_ENTRY GROUP_ID="QIG-04.01" MODIFIED="2015-03-13 11:33:42 -0400" MODIFIED_BY="[Empty name]" RESULT="YES" STUDY_ID="STD-Reuman-1986">
<DESCRIPTION>
<P>All neonatal intensive care unit staff caring for infants and microbiology staff assaying stool samples were blinded to the patients&#8217; treatment throughout the study.</P>
</DESCRIPTION>
</QUALITY_ITEM_DATA_ENTRY>
<QUALITY_ITEM_DATA_ENTRY GROUP_ID="QIG-04.01" MODIFIED="2015-03-13 11:38:04 -0400" MODIFIED_BY="[Empty name]" RESULT="YES" STUDY_ID="STD-Rojas-2012">
<DESCRIPTION>
<P>Stated double-blind (Subject, Caregiver, Investigator).</P>
</DESCRIPTION>
</QUALITY_ITEM_DATA_ENTRY>
<QUALITY_ITEM_DATA_ENTRY GROUP_ID="QIG-04.01" MODIFIED="2015-02-24 12:12:50 -0500" MODIFIED_BY="[Empty name]" RESULT="UNKNOWN" STUDY_ID="STD-Romeo-2011a">
<DESCRIPTION>
<P>Unblinded - some outcomes unlikely to be affected by blinding status.</P>
</DESCRIPTION>
</QUALITY_ITEM_DATA_ENTRY>
<QUALITY_ITEM_DATA_ENTRY GROUP_ID="QIG-04.01" MODIFIED="2015-02-24 12:12:43 -0500" MODIFIED_BY="[Empty name]" RESULT="UNKNOWN" STUDY_ID="STD-Romeo-2011b">
<DESCRIPTION>
<P>Unblinded - some outcomes unlikely to be affected by blinding status.</P>
</DESCRIPTION>
</QUALITY_ITEM_DATA_ENTRY>
<QUALITY_ITEM_DATA_ENTRY GROUP_ID="QIG-04.01" MODIFIED="2015-02-27 12:59:21 -0500" MODIFIED_BY="[Empty name]" RESULT="YES" STUDY_ID="STD-Rouge-2009">
<DESCRIPTION>
<P>Not discussed</P>
</DESCRIPTION>
</QUALITY_ITEM_DATA_ENTRY>
<QUALITY_ITEM_DATA_ENTRY GROUP_ID="QIG-04.01" MODIFIED="2015-02-25 12:11:55 -0500" MODIFIED_BY="[Empty name]" RESULT="YES" STUDY_ID="STD-Roy-2014">
<DESCRIPTION>
<P>All laboratory staff are blind to the randomized allocation.</P>
</DESCRIPTION>
</QUALITY_ITEM_DATA_ENTRY>
<QUALITY_ITEM_DATA_ENTRY GROUP_ID="QIG-04.01" MODIFIED="2015-03-13 10:07:50 -0400" MODIFIED_BY="[Empty name]" RESULT="UNKNOWN" STUDY_ID="STD-Samanta-2009">
<DESCRIPTION>
<P>Intervention and control products were identical in appearance. No other details provided. Some outcomes could be influenced by blinding status.</P>
</DESCRIPTION>
</QUALITY_ITEM_DATA_ENTRY>
<QUALITY_ITEM_DATA_ENTRY GROUP_ID="QIG-04.01" MODIFIED="2015-02-27 15:27:52 -0500" MODIFIED_BY="[Empty name]" RESULT="YES" STUDY_ID="STD-Sari-2011">
<DESCRIPTION>
<P>Blinding of outcome measurement: Yes</P>
</DESCRIPTION>
</QUALITY_ITEM_DATA_ENTRY>
<QUALITY_ITEM_DATA_ENTRY GROUP_ID="QIG-04.01" MODIFIED="2015-02-24 10:57:58 -0500" MODIFIED_BY="[Empty name]" RESULT="YES" STUDY_ID="STD-Serce-2013">
<DESCRIPTION>
<P>Investigator and breast milk teams were not involved in care of the infant.</P>
</DESCRIPTION>
</QUALITY_ITEM_DATA_ENTRY>
<QUALITY_ITEM_DATA_ENTRY GROUP_ID="QIG-04.01" MODIFIED="2016-07-18 13:51:55 -0400" MODIFIED_BY="[Empty name]" RESULT="YES" STUDY_ID="STD-Sinha-2015">
<DESCRIPTION>
<P>Parents of enrolled infants, investigators and fieldworkers were masked to treatment allocation. Data analysis was performed in a blinded manner.</P>
</DESCRIPTION>
</QUALITY_ITEM_DATA_ENTRY>
<QUALITY_ITEM_DATA_ENTRY GROUP_ID="QIG-04.01" MODIFIED="2015-03-10 11:10:01 -0400" MODIFIED_BY="[Empty name]" RESULT="UNKNOWN" STUDY_ID="STD-Stratiki-2007">
<DESCRIPTION>
<P>Blinding of outcome measurement: Yes</P>
</DESCRIPTION>
</QUALITY_ITEM_DATA_ENTRY>
<QUALITY_ITEM_DATA_ENTRY GROUP_ID="QIG-04.01" MODIFIED="2016-07-18 13:54:10 -0400" MODIFIED_BY="[Empty name]" RESULT="YES" STUDY_ID="STD-Tewari-2015">
<DESCRIPTION>
<P>All the investigators were blinded to the intervention.</P>
</DESCRIPTION>
</QUALITY_ITEM_DATA_ENTRY>
<QUALITY_ITEM_DATA_ENTRY GROUP_ID="QIG-04.01" MODIFIED="2015-03-13 11:42:21 -0400" MODIFIED_BY="[Empty name]" RESULT="YES" STUDY_ID="STD-Underwood-2009a">
<DESCRIPTION>
<P>Product was prepared in Pharmacy. The parents, nurses, dietitians, and physicians were not informed of group assignment.</P>
</DESCRIPTION>
</QUALITY_ITEM_DATA_ENTRY>
<QUALITY_ITEM_DATA_ENTRY GROUP_ID="QIG-04.01" MODIFIED="2015-03-13 11:44:32 -0400" MODIFIED_BY="[Empty name]" RESULT="YES" STUDY_ID="STD-Underwood-2009b-multi">
<DESCRIPTION>
<P>Product was prepared in Pharmacy. The parents, nurses, dietitians, and physicians were not informed of group assignment.</P>
</DESCRIPTION>
</QUALITY_ITEM_DATA_ENTRY>
<QUALITY_ITEM_DATA_ENTRY GROUP_ID="QIG-04.01" MODIFIED="2015-03-16 14:25:30 -0400" MODIFIED_BY="[Empty name]" RESULT="YES" STUDY_ID="STD-Van-Niekerk-2014a-_x0028_HIV_x002d_exposed_x0029_">
<DESCRIPTION>
<P>The attending physician and nurses caring for the infants were blinded to the group assignment. The investigator, research assistants and study participants were also blinded to the group assignment.</P>
</DESCRIPTION>
</QUALITY_ITEM_DATA_ENTRY>
<QUALITY_ITEM_DATA_ENTRY GROUP_ID="QIG-04.01" MODIFIED="2015-03-16 14:18:05 -0400" MODIFIED_BY="[Empty name]" RESULT="YES" STUDY_ID="STD-Van-Niekerk-2014b-_x0028_HIV_x002d_unexposed_x0029_">
<DESCRIPTION>
<P>The attending physician and nurses caring for the infants were blinded to the group assignment. The investigator, research assistants and study participants were also blinded to the group assignment.</P>
</DESCRIPTION>
</QUALITY_ITEM_DATA_ENTRY>
<QUALITY_ITEM_DATA_ENTRY GROUP_ID="QIG-04.01" MODIFIED="2015-02-27 15:58:01 -0500" MODIFIED_BY="[Empty name]" RESULT="UNKNOWN" STUDY_ID="STD-Yang-2011">
<DESCRIPTION>
<P>not reported</P>
</DESCRIPTION>
</QUALITY_ITEM_DATA_ENTRY>
</QUALITY_ITEM_DATA>
</QUALITY_ITEM>
<QUALITY_ITEM CORE_ITEM="YES" ID="QIT-05" LEVEL="GROUP" MODIFIED="2016-07-18 15:00:14 -0400" MODIFIED_BY="[Empty name]" NO="5">
<NAME>Incomplete outcome data (attrition bias)</NAME>
<DESCRIPTION>
<P>Attrition bias due to amount, nature or handling of incomplete outcome data</P>
</DESCRIPTION>
<QUALITY_ITEM_DATA_ENTRY_GROUP ID="QIG-05.01" NO="1">
<NAME>All outcomes</NAME>
</QUALITY_ITEM_DATA_ENTRY_GROUP>
<QUALITY_ITEM_DATA>
<QUALITY_ITEM_DATA_ENTRY GROUP_ID="QIG-05.01" MODIFIED="2015-01-15 14:46:18 -0500" MODIFIED_BY="[Empty name]" RESULT="YES" STUDY_ID="STD-Al_x002d_Hosni-2012">
<DESCRIPTION/>
</QUALITY_ITEM_DATA_ENTRY>
<QUALITY_ITEM_DATA_ENTRY GROUP_ID="QIG-05.01" MODIFIED="2015-03-13 11:06:45 -0400" MODIFIED_BY="[Empty name]" RESULT="UNKNOWN" STUDY_ID="STD-Bin_x002d_Nun-2005">
<DESCRIPTION>
<P>Three infants who never began the protocol were excluded from the final analysis. Unclear if these infants were randomized. Otherwise, an ITT method was employed.</P>
</DESCRIPTION>
</QUALITY_ITEM_DATA_ENTRY>
<QUALITY_ITEM_DATA_ENTRY GROUP_ID="QIG-05.01" MODIFIED="2015-01-15 14:50:24 -0500" MODIFIED_BY="[Empty name]" RESULT="YES" STUDY_ID="STD-Braga-2011">
<DESCRIPTION/>
</QUALITY_ITEM_DATA_ENTRY>
<QUALITY_ITEM_DATA_ENTRY GROUP_ID="QIG-05.01" MODIFIED="2015-01-15 14:52:06 -0500" MODIFIED_BY="[Empty name]" RESULT="YES" STUDY_ID="STD-Costalos-2003">
<DESCRIPTION>
<P>Complete follow-up: Yes</P>
</DESCRIPTION>
</QUALITY_ITEM_DATA_ENTRY>
<QUALITY_ITEM_DATA_ENTRY GROUP_ID="QIG-05.01" MODIFIED="2016-05-16 10:07:26 -0400" MODIFIED_BY="[Empty name]" RESULT="YES" STUDY_ID="STD-Costeloe-2016">
<DESCRIPTION>
<P>Figure 1 was included. No patients lost to follow-up. Small number of patients not analyzed due to withdrawal of parental consent.</P>
</DESCRIPTION>
</QUALITY_ITEM_DATA_ENTRY>
<QUALITY_ITEM_DATA_ENTRY GROUP_ID="QIG-05.01" MODIFIED="2015-01-15 14:54:15 -0500" MODIFIED_BY="[Empty name]" RESULT="YES" STUDY_ID="STD-Dani-2002">
<DESCRIPTION>
<P>Complete Follow-up: Yes</P>
</DESCRIPTION>
</QUALITY_ITEM_DATA_ENTRY>
<QUALITY_ITEM_DATA_ENTRY GROUP_ID="QIG-05.01" MODIFIED="2015-03-13 11:09:01 -0400" MODIFIED_BY="[Empty name]" RESULT="YES" STUDY_ID="STD-Demirel-2013">
<DESCRIPTION>
<P>Figure 1 was included. No patients were lost to follow-up.</P>
</DESCRIPTION>
</QUALITY_ITEM_DATA_ENTRY>
<QUALITY_ITEM_DATA_ENTRY GROUP_ID="QIG-05.01" MODIFIED="2016-07-18 15:00:14 -0400" MODIFIED_BY="[Empty name]" RESULT="YES" STUDY_ID="STD-Dilli-2015a">
<DESCRIPTION>
<P>All analyses used an intention-to-treat approach. No infants were lost to follow-up.</P>
</DESCRIPTION>
</QUALITY_ITEM_DATA_ENTRY>
<QUALITY_ITEM_DATA_ENTRY GROUP_ID="QIG-05.01" MODIFIED="2016-07-18 13:46:12 -0400" MODIFIED_BY="[Empty name]" RESULT="YES" STUDY_ID="STD-Dilli-2015b">
<DESCRIPTION>
<P>All analyses used an intention-to-treat approach. No infants were lost to follow-up.</P>
</DESCRIPTION>
</QUALITY_ITEM_DATA_ENTRY>
<QUALITY_ITEM_DATA_ENTRY GROUP_ID="QIG-05.01" MODIFIED="2016-07-18 14:18:52 -0400" MODIFIED_BY="[Empty name]" RESULT="YES" STUDY_ID="STD-Dutta-2015">
<DESCRIPTION>
<P>No prespecified protocol was found. There was significant loss to follow-up but ITT was used.</P>
</DESCRIPTION>
</QUALITY_ITEM_DATA_ENTRY>
<QUALITY_ITEM_DATA_ENTRY GROUP_ID="QIG-05.01" MODIFIED="2015-03-13 11:11:37 -0400" MODIFIED_BY="[Empty name]" RESULT="YES" STUDY_ID="STD-Fernandez_x002d_Carrocera-2013">
<DESCRIPTION>
<P>Figure 1 was included. No patients were excluded after randomization.</P>
</DESCRIPTION>
</QUALITY_ITEM_DATA_ENTRY>
<QUALITY_ITEM_DATA_ENTRY GROUP_ID="QIG-05.01" MODIFIED="2015-02-23 14:34:34 -0500" MODIFIED_BY="[Empty name]" RESULT="YES" STUDY_ID="STD-Hua-2014">
<DESCRIPTION>
<P>No patients lost to follow-up.</P>
</DESCRIPTION>
</QUALITY_ITEM_DATA_ENTRY>
<QUALITY_ITEM_DATA_ENTRY GROUP_ID="QIG-05.01" MODIFIED="2015-02-23 14:46:49 -0500" MODIFIED_BY="[Empty name]" RESULT="YES" STUDY_ID="STD-Huang-2009">
<DESCRIPTION>
<P>All patients described were reported.</P>
</DESCRIPTION>
</QUALITY_ITEM_DATA_ENTRY>
<QUALITY_ITEM_DATA_ENTRY GROUP_ID="QIG-05.01" MODIFIED="2015-03-13 13:52:56 -0400" MODIFIED_BY="[Empty name]" RESULT="YES" STUDY_ID="STD-Ke-2008">
<DESCRIPTION>
<P>Figure 1 was included. No patients appear to have been lost to follow-up.</P>
</DESCRIPTION>
</QUALITY_ITEM_DATA_ENTRY>
<QUALITY_ITEM_DATA_ENTRY GROUP_ID="QIG-05.01" MODIFIED="2015-01-15 14:58:53 -0500" MODIFIED_BY="[Empty name]" RESULT="NO" STUDY_ID="STD-Kitajima-1997">
<DESCRIPTION>
<P>Complete Follow-up: No (6 patients dropped)</P>
</DESCRIPTION>
</QUALITY_ITEM_DATA_ENTRY>
<QUALITY_ITEM_DATA_ENTRY GROUP_ID="QIG-05.01" MODIFIED="2015-02-27 11:34:16 -0500" MODIFIED_BY="[Empty name]" RESULT="UNKNOWN" STUDY_ID="STD-Li-2004">
<DESCRIPTION>
<P>Complete follow-up: Unclear, did not report total patients, but no evidence of loss of patients</P>
</DESCRIPTION>
</QUALITY_ITEM_DATA_ENTRY>
<QUALITY_ITEM_DATA_ENTRY GROUP_ID="QIG-05.01" MODIFIED="2015-01-15 15:02:30 -0500" MODIFIED_BY="[Empty name]" RESULT="YES" STUDY_ID="STD-Lin-2005">
<DESCRIPTION>
<P>Completeness of follow up: Yes</P>
</DESCRIPTION>
</QUALITY_ITEM_DATA_ENTRY>
<QUALITY_ITEM_DATA_ENTRY GROUP_ID="QIG-05.01" MODIFIED="2015-01-15 15:03:36 -0500" MODIFIED_BY="[Empty name]" RESULT="YES" STUDY_ID="STD-Lin-2008">
<DESCRIPTION>
<P>Completeness of follow-up: Yes</P>
</DESCRIPTION>
</QUALITY_ITEM_DATA_ENTRY>
<QUALITY_ITEM_DATA_ENTRY GROUP_ID="QIG-05.01" MODIFIED="2015-02-27 14:49:57 -0500" MODIFIED_BY="[Empty name]" RESULT="YES" STUDY_ID="STD-Manzoni-2006">
<DESCRIPTION>
<P>Completeness of follow up: all patients accounted</P>
</DESCRIPTION>
</QUALITY_ITEM_DATA_ENTRY>
<QUALITY_ITEM_DATA_ENTRY GROUP_ID="QIG-05.01" MODIFIED="2015-01-15 15:05:41 -0500" MODIFIED_BY="[Empty name]" RESULT="YES" STUDY_ID="STD-Manzoni-2009">
<DESCRIPTION>
<P>Completeness of follow-up: Yes</P>
</DESCRIPTION>
</QUALITY_ITEM_DATA_ENTRY>
<QUALITY_ITEM_DATA_ENTRY GROUP_ID="QIG-05.01" MODIFIED="2015-02-25 10:57:03 -0500" MODIFIED_BY="[Empty name]" RESULT="YES" STUDY_ID="STD-Manzoni-2014">
<DESCRIPTION>
<P>ITT patient population was used. No patients lost to follow-up.</P>
</DESCRIPTION>
</QUALITY_ITEM_DATA_ENTRY>
<QUALITY_ITEM_DATA_ENTRY GROUP_ID="QIG-05.01" MODIFIED="2015-03-13 11:25:18 -0400" MODIFIED_BY="[Empty name]" RESULT="UNKNOWN" STUDY_ID="STD-Mihatsch-2010">
<DESCRIPTION>
<P>Figure 1 was included. Only nosocomial infections at least 7 days after initiation of B. lactis therapy were analyzed for study purposes</P>
</DESCRIPTION>
</QUALITY_ITEM_DATA_ENTRY>
<QUALITY_ITEM_DATA_ENTRY GROUP_ID="QIG-05.01" MODIFIED="2015-03-13 11:27:46 -0400" MODIFIED_BY="[Empty name]" RESULT="YES" STUDY_ID="STD-Millar-1993">
<DESCRIPTION>
<P>No figure 1 provided. Data was presented for all infants who were randomized.</P>
</DESCRIPTION>
</QUALITY_ITEM_DATA_ENTRY>
<QUALITY_ITEM_DATA_ENTRY GROUP_ID="QIG-05.01" MODIFIED="2015-01-15 15:09:20 -0500" MODIFIED_BY="[Empty name]" RESULT="YES" STUDY_ID="STD-Mohan-2006">
<DESCRIPTION>
<P>Complete follow-up: Yes</P>
</DESCRIPTION>
</QUALITY_ITEM_DATA_ENTRY>
<QUALITY_ITEM_DATA_ENTRY GROUP_ID="QIG-05.01" MODIFIED="2015-03-16 11:14:35 -0400" MODIFIED_BY="[Empty name]" RESULT="UNKNOWN" STUDY_ID="STD-Oncel-2014">
<DESCRIPTION>
<P>Only the cases of NEC or deaths occurring after 7 days were analyzed.</P>
</DESCRIPTION>
</QUALITY_ITEM_DATA_ENTRY>
<QUALITY_ITEM_DATA_ENTRY GROUP_ID="QIG-05.01" MODIFIED="2015-02-24 11:41:43 -0500" MODIFIED_BY="[Empty name]" RESULT="YES" STUDY_ID="STD-Patole-2014">
<DESCRIPTION>
<P>Flow diagram provided. Missing patinets were accounted for.</P>
</DESCRIPTION>
</QUALITY_ITEM_DATA_ENTRY>
<QUALITY_ITEM_DATA_ENTRY GROUP_ID="QIG-05.01" MODIFIED="2015-02-23 15:11:05 -0500" MODIFIED_BY="[Empty name]" RESULT="YES" STUDY_ID="STD-ProPrems-2013">
<DESCRIPTION>
<P>No patients lost to follow-up. All patients evaluated in the groups to which they were randomized.</P>
</DESCRIPTION>
</QUALITY_ITEM_DATA_ENTRY>
<QUALITY_ITEM_DATA_ENTRY GROUP_ID="QIG-05.01" MODIFIED="2015-02-27 12:27:23 -0500" MODIFIED_BY="[Empty name]" RESULT="YES" STUDY_ID="STD-Ren-2010">
<DESCRIPTION/>
</QUALITY_ITEM_DATA_ENTRY>
<QUALITY_ITEM_DATA_ENTRY GROUP_ID="QIG-05.01" MODIFIED="2015-03-13 11:36:17 -0400" MODIFIED_BY="[Empty name]" RESULT="YES" STUDY_ID="STD-Reuman-1986">
<DESCRIPTION>
<P>No Figure 1 provided. All infants stated to be randomized were analyzed.</P>
</DESCRIPTION>
</QUALITY_ITEM_DATA_ENTRY>
<QUALITY_ITEM_DATA_ENTRY GROUP_ID="QIG-05.01" MODIFIED="2015-03-13 11:39:36 -0400" MODIFIED_BY="[Empty name]" RESULT="UNKNOWN" STUDY_ID="STD-Rojas-2012">
<DESCRIPTION>
<P>No Figure 1 was provided. One eligible infant was randomly assigned before parental consent and was removed from the study after the parents refused consent. No indication of whether this infant was included in the analysis. No patients appear to have been lost to follow-up.</P>
</DESCRIPTION>
</QUALITY_ITEM_DATA_ENTRY>
<QUALITY_ITEM_DATA_ENTRY GROUP_ID="QIG-05.01" MODIFIED="2015-02-24 12:17:47 -0500" MODIFIED_BY="[Empty name]" RESULT="YES" STUDY_ID="STD-Romeo-2011a">
<DESCRIPTION>
<P>No flow diagram but no patients lost to follow-up.</P>
</DESCRIPTION>
</QUALITY_ITEM_DATA_ENTRY>
<QUALITY_ITEM_DATA_ENTRY GROUP_ID="QIG-05.01" MODIFIED="2015-02-24 12:17:56 -0500" MODIFIED_BY="[Empty name]" RESULT="YES" STUDY_ID="STD-Romeo-2011b">
<DESCRIPTION>
<P>No flow diagram but no patients lost to follow-up.</P>
</DESCRIPTION>
</QUALITY_ITEM_DATA_ENTRY>
<QUALITY_ITEM_DATA_ENTRY GROUP_ID="QIG-05.01" MODIFIED="2015-02-27 12:59:35 -0500" MODIFIED_BY="[Empty name]" RESULT="YES" STUDY_ID="STD-Rouge-2009">
<DESCRIPTION>
<P>Complete follow-up: Yes al patietns reported</P>
</DESCRIPTION>
</QUALITY_ITEM_DATA_ENTRY>
<QUALITY_ITEM_DATA_ENTRY GROUP_ID="QIG-05.01" MODIFIED="2015-03-13 10:12:22 -0400" MODIFIED_BY="[Empty name]" RESULT="UNKNOWN" STUDY_ID="STD-Roy-2014">
<DESCRIPTION>
<P>No patients lost to follow-up. Only the cases of NEC or deaths occurring after 7 days were analyzed.</P>
</DESCRIPTION>
</QUALITY_ITEM_DATA_ENTRY>
<QUALITY_ITEM_DATA_ENTRY GROUP_ID="QIG-05.01" MODIFIED="2015-03-13 10:13:02 -0400" MODIFIED_BY="[Empty name]" RESULT="YES" STUDY_ID="STD-Samanta-2009">
<DESCRIPTION>
<P>No Figure 1 provided. All infants stated to be randomized were analyzed.</P>
</DESCRIPTION>
</QUALITY_ITEM_DATA_ENTRY>
<QUALITY_ITEM_DATA_ENTRY GROUP_ID="QIG-05.01" MODIFIED="2015-02-27 15:28:25 -0500" MODIFIED_BY="[Empty name]" RESULT="YES" STUDY_ID="STD-Sari-2011">
<DESCRIPTION>
<P>Complete follow-up: flow diagram</P>
</DESCRIPTION>
</QUALITY_ITEM_DATA_ENTRY>
<QUALITY_ITEM_DATA_ENTRY GROUP_ID="QIG-05.01" MODIFIED="2015-02-24 11:01:01 -0500" MODIFIED_BY="[Empty name]" RESULT="YES" STUDY_ID="STD-Serce-2013">
<DESCRIPTION>
<P>Flow diagram provided by author.</P>
</DESCRIPTION>
</QUALITY_ITEM_DATA_ENTRY>
<QUALITY_ITEM_DATA_ENTRY GROUP_ID="QIG-05.01" MODIFIED="2016-07-18 13:52:17 -0400" MODIFIED_BY="[Empty name]" RESULT="YES" STUDY_ID="STD-Sinha-2015">
<DESCRIPTION>
<P>A protocol was found in the Indian clinical trials registry: http://ctri.nic.in/Clinicaltrials/pmaindet2.php?trialid=90&amp;EncHid=&amp;userName=probiotics. There was some loss to follow-up but an ITT analysis was employed,</P>
</DESCRIPTION>
</QUALITY_ITEM_DATA_ENTRY>
<QUALITY_ITEM_DATA_ENTRY GROUP_ID="QIG-05.01" MODIFIED="2015-03-10 11:13:47 -0400" MODIFIED_BY="[Empty name]" RESULT="UNKNOWN" STUDY_ID="STD-Stratiki-2007">
<DESCRIPTION>
<P>5 patients were excluded after randomization due to relevant outcome events (NEC, infection</P>
</DESCRIPTION>
</QUALITY_ITEM_DATA_ENTRY>
<QUALITY_ITEM_DATA_ENTRY GROUP_ID="QIG-05.01" MODIFIED="2016-07-18 13:53:57 -0400" MODIFIED_BY="[Empty name]" RESULT="YES" STUDY_ID="STD-Tewari-2015">
<DESCRIPTION>
<P>No prespecified protocol was found.</P>
</DESCRIPTION>
</QUALITY_ITEM_DATA_ENTRY>
<QUALITY_ITEM_DATA_ENTRY GROUP_ID="QIG-05.01" MODIFIED="2015-03-13 11:42:45 -0400" MODIFIED_BY="[Empty name]" RESULT="YES" STUDY_ID="STD-Underwood-2009a">
<DESCRIPTION>
<P>Figure 1 was included. No patients excluded after randomization. ITT method was employed.</P>
</DESCRIPTION>
</QUALITY_ITEM_DATA_ENTRY>
<QUALITY_ITEM_DATA_ENTRY GROUP_ID="QIG-05.01" MODIFIED="2015-03-13 11:44:39 -0400" MODIFIED_BY="[Empty name]" RESULT="YES" STUDY_ID="STD-Underwood-2009b-multi">
<DESCRIPTION>
<P>Figure 1 was included. No patients excluded after randomization. ITT method was employed.</P>
</DESCRIPTION>
</QUALITY_ITEM_DATA_ENTRY>
<QUALITY_ITEM_DATA_ENTRY GROUP_ID="QIG-05.01" MODIFIED="2015-03-16 14:25:30 -0400" MODIFIED_BY="[Empty name]" RESULT="YES" STUDY_ID="STD-Van-Niekerk-2014a-_x0028_HIV_x002d_exposed_x0029_">
<DESCRIPTION>
<P>Figure 1 provided by author. No patients lost to follow-up.</P>
</DESCRIPTION>
</QUALITY_ITEM_DATA_ENTRY>
<QUALITY_ITEM_DATA_ENTRY GROUP_ID="QIG-05.01" MODIFIED="2015-03-16 13:11:52 -0400" MODIFIED_BY="[Empty name]" RESULT="YES" STUDY_ID="STD-Van-Niekerk-2014b-_x0028_HIV_x002d_unexposed_x0029_">
<DESCRIPTION>
<P>Figure 1 provided by author. No patients lost to follow-up.</P>
</DESCRIPTION>
</QUALITY_ITEM_DATA_ENTRY>
<QUALITY_ITEM_DATA_ENTRY GROUP_ID="QIG-05.01" MODIFIED="2015-02-27 15:58:20 -0500" MODIFIED_BY="[Empty name]" RESULT="YES" STUDY_ID="STD-Yang-2011">
<DESCRIPTION>
<P>all patients accounted</P>
</DESCRIPTION>
</QUALITY_ITEM_DATA_ENTRY>
</QUALITY_ITEM_DATA>
</QUALITY_ITEM>
<QUALITY_ITEM CORE_ITEM="YES" ID="QIT-06" LEVEL="STUDY" MODIFIED="2016-07-18 15:00:14 -0400" MODIFIED_BY="[Empty name]" NO="6">
<NAME>Selective reporting (reporting bias)</NAME>
<DESCRIPTION>
<P>Reporting bias due to selective outcome reporting</P>
</DESCRIPTION>
<QUALITY_ITEM_DATA>
<QUALITY_ITEM_DATA_ENTRY MODIFIED="2015-01-15 14:46:19 -0500" MODIFIED_BY="[Empty name]" RESULT="YES" STUDY_ID="STD-Al_x002d_Hosni-2012">
<DESCRIPTION/>
</QUALITY_ITEM_DATA_ENTRY>
<QUALITY_ITEM_DATA_ENTRY MODIFIED="2015-03-13 11:07:06 -0400" MODIFIED_BY="[Empty name]" RESULT="YES" STUDY_ID="STD-Bin_x002d_Nun-2005">
<DESCRIPTION>
<P>No prespecified protocol was found. All clinically important outcomes are described</P>
</DESCRIPTION>
</QUALITY_ITEM_DATA_ENTRY>
<QUALITY_ITEM_DATA_ENTRY MODIFIED="2015-02-23 14:04:45 -0500" MODIFIED_BY="[Empty name]" RESULT="UNKNOWN" STUDY_ID="STD-Braga-2011">
<DESCRIPTION>
<P>Not all prespecified secondary outcomes were reported as stated based on protocol.</P>
</DESCRIPTION>
</QUALITY_ITEM_DATA_ENTRY>
<QUALITY_ITEM_DATA_ENTRY MODIFIED="2015-02-23 14:14:22 -0500" MODIFIED_BY="[Empty name]" RESULT="UNKNOWN" STUDY_ID="STD-Costalos-2003">
<DESCRIPTION>
<P>No prespecified protocol was identified.</P>
</DESCRIPTION>
</QUALITY_ITEM_DATA_ENTRY>
<QUALITY_ITEM_DATA_ENTRY MODIFIED="2016-05-16 10:07:53 -0400" MODIFIED_BY="[Empty name]" RESULT="YES" STUDY_ID="STD-Costeloe-2016">
<DESCRIPTION>
<P>Protocol was registered on EudraCT and ISRCTN. Prespecified protocol was found</P>
</DESCRIPTION>
</QUALITY_ITEM_DATA_ENTRY>
<QUALITY_ITEM_DATA_ENTRY MODIFIED="2015-01-15 14:54:16 -0500" MODIFIED_BY="[Empty name]" RESULT="YES" STUDY_ID="STD-Dani-2002">
<DESCRIPTION/>
</QUALITY_ITEM_DATA_ENTRY>
<QUALITY_ITEM_DATA_ENTRY MODIFIED="2015-03-13 11:09:15 -0400" MODIFIED_BY="[Empty name]" RESULT="UNKNOWN" STUDY_ID="STD-Demirel-2013">
<DESCRIPTION>
<P>Registered at clinicaltrials.gov (Identifier: NCT01315821). Deaths occurring within 7 days of S. boulardii supplementation were excluded after randomisation</P>
</DESCRIPTION>
</QUALITY_ITEM_DATA_ENTRY>
<QUALITY_ITEM_DATA_ENTRY MODIFIED="2016-07-18 15:00:14 -0400" MODIFIED_BY="[Empty name]" RESULT="YES" STUDY_ID="STD-Dilli-2015a">
<DESCRIPTION>
<P>Protocol was registered with clinicaltrials.gov</P>
</DESCRIPTION>
</QUALITY_ITEM_DATA_ENTRY>
<QUALITY_ITEM_DATA_ENTRY MODIFIED="2016-07-18 13:46:37 -0400" MODIFIED_BY="[Empty name]" RESULT="YES" STUDY_ID="STD-Dilli-2015b">
<DESCRIPTION>
<P>Protocol was registered with clinicaltrials.gov</P>
</DESCRIPTION>
</QUALITY_ITEM_DATA_ENTRY>
<QUALITY_ITEM_DATA_ENTRY MODIFIED="2016-07-18 13:48:05 -0400" MODIFIED_BY="[Empty name]" RESULT="YES" STUDY_ID="STD-Dutta-2015">
<DESCRIPTION>
<P>All stated and expected outcomes were reported.</P>
</DESCRIPTION>
</QUALITY_ITEM_DATA_ENTRY>
<QUALITY_ITEM_DATA_ENTRY MODIFIED="2015-03-13 11:11:50 -0400" MODIFIED_BY="[Empty name]" RESULT="UNKNOWN" STUDY_ID="STD-Fernandez_x002d_Carrocera-2013">
<DESCRIPTION>
<P>No prespecified protocol was found.</P>
</DESCRIPTION>
</QUALITY_ITEM_DATA_ENTRY>
<QUALITY_ITEM_DATA_ENTRY MODIFIED="2015-02-23 14:34:04 -0500" MODIFIED_BY="[Empty name]" RESULT="UNKNOWN" STUDY_ID="STD-Hua-2014">
<DESCRIPTION>
<P>No prespecified protocol was found.</P>
</DESCRIPTION>
</QUALITY_ITEM_DATA_ENTRY>
<QUALITY_ITEM_DATA_ENTRY MODIFIED="2015-02-23 14:47:50 -0500" MODIFIED_BY="[Empty name]" RESULT="UNKNOWN" STUDY_ID="STD-Huang-2009">
<DESCRIPTION>
<P>No prespecified protocol was found.</P>
</DESCRIPTION>
</QUALITY_ITEM_DATA_ENTRY>
<QUALITY_ITEM_DATA_ENTRY MODIFIED="2015-03-13 12:33:25 -0400" MODIFIED_BY="[Empty name]" RESULT="UNKNOWN" STUDY_ID="STD-Ke-2008">
<DESCRIPTION>
<P>No prespecified protocol was found.</P>
</DESCRIPTION>
</QUALITY_ITEM_DATA_ENTRY>
<QUALITY_ITEM_DATA_ENTRY MODIFIED="2015-01-15 14:59:03 -0500" MODIFIED_BY="[Empty name]" RESULT="NO" STUDY_ID="STD-Kitajima-1997">
<DESCRIPTION>
<P>Important patient oriented outcomes are not included</P>
</DESCRIPTION>
</QUALITY_ITEM_DATA_ENTRY>
<QUALITY_ITEM_DATA_ENTRY MODIFIED="2015-03-13 11:21:27 -0400" MODIFIED_BY="[Empty name]" RESULT="NO" STUDY_ID="STD-Li-2004">
<DESCRIPTION>
<P>No prespecified protocol was found. Incidence of NEC was measured but not published.</P>
</DESCRIPTION>
</QUALITY_ITEM_DATA_ENTRY>
<QUALITY_ITEM_DATA_ENTRY MODIFIED="2015-01-15 15:02:30 -0500" MODIFIED_BY="[Empty name]" RESULT="YES" STUDY_ID="STD-Lin-2005">
<DESCRIPTION/>
</QUALITY_ITEM_DATA_ENTRY>
<QUALITY_ITEM_DATA_ENTRY MODIFIED="2015-01-15 15:03:37 -0500" MODIFIED_BY="[Empty name]" RESULT="YES" STUDY_ID="STD-Lin-2008">
<DESCRIPTION/>
</QUALITY_ITEM_DATA_ENTRY>
<QUALITY_ITEM_DATA_ENTRY MODIFIED="2015-02-27 14:50:28 -0500" MODIFIED_BY="[Empty name]" RESULT="YES" STUDY_ID="STD-Manzoni-2006">
<DESCRIPTION>
<P>no protocol, but all outcomes considered</P>
</DESCRIPTION>
</QUALITY_ITEM_DATA_ENTRY>
<QUALITY_ITEM_DATA_ENTRY MODIFIED="2015-01-15 15:05:42 -0500" MODIFIED_BY="[Empty name]" RESULT="YES" STUDY_ID="STD-Manzoni-2009">
<DESCRIPTION/>
</QUALITY_ITEM_DATA_ENTRY>
<QUALITY_ITEM_DATA_ENTRY MODIFIED="2015-02-25 10:56:44 -0500" MODIFIED_BY="[Empty name]" RESULT="UNKNOWN" STUDY_ID="STD-Manzoni-2014">
<DESCRIPTION>
<P>Non-NEC mortality was defined but not reported.</P>
</DESCRIPTION>
</QUALITY_ITEM_DATA_ENTRY>
<QUALITY_ITEM_DATA_ENTRY MODIFIED="2015-03-13 11:25:32 -0400" MODIFIED_BY="[Empty name]" RESULT="UNKNOWN" STUDY_ID="STD-Mihatsch-2010">
<DESCRIPTION>
<P>No prespecified protocol was found.</P>
</DESCRIPTION>
</QUALITY_ITEM_DATA_ENTRY>
<QUALITY_ITEM_DATA_ENTRY MODIFIED="2015-03-13 11:30:11 -0400" MODIFIED_BY="[Empty name]" RESULT="UNKNOWN" STUDY_ID="STD-Millar-1993">
<DESCRIPTION>
<P>No prespecified protocol was found.</P>
</DESCRIPTION>
</QUALITY_ITEM_DATA_ENTRY>
<QUALITY_ITEM_DATA_ENTRY MODIFIED="2015-02-27 12:36:08 -0500" MODIFIED_BY="[Empty name]" RESULT="UNKNOWN" STUDY_ID="STD-Mohan-2006">
<DESCRIPTION>
<P>no protocol, unpublished data used in review</P>
</DESCRIPTION>
</QUALITY_ITEM_DATA_ENTRY>
<QUALITY_ITEM_DATA_ENTRY MODIFIED="2015-03-16 11:14:53 -0400" MODIFIED_BY="[Empty name]" RESULT="UNKNOWN" STUDY_ID="STD-Oncel-2014">
<DESCRIPTION>
<P>Protocol (clinicaltrials.gov) lists weight gain as a secondary outcome but was not reported in the publication</P>
</DESCRIPTION>
</QUALITY_ITEM_DATA_ENTRY>
<QUALITY_ITEM_DATA_ENTRY MODIFIED="2015-02-24 11:42:10 -0500" MODIFIED_BY="[Empty name]" RESULT="YES" STUDY_ID="STD-Patole-2014">
<DESCRIPTION>
<P>Registered protocol was identified.</P>
</DESCRIPTION>
</QUALITY_ITEM_DATA_ENTRY>
<QUALITY_ITEM_DATA_ENTRY MODIFIED="2015-03-13 11:15:09 -0400" MODIFIED_BY="[Empty name]" RESULT="YES" STUDY_ID="STD-ProPrems-2013">
<DESCRIPTION>
<P>Registered protocol was found. All a priori defined outcomes were reported.</P>
</DESCRIPTION>
</QUALITY_ITEM_DATA_ENTRY>
<QUALITY_ITEM_DATA_ENTRY MODIFIED="2015-02-27 12:27:50 -0500" MODIFIED_BY="[Empty name]" RESULT="UNKNOWN" STUDY_ID="STD-Ren-2010">
<DESCRIPTION>
<P>no protocol found</P>
</DESCRIPTION>
</QUALITY_ITEM_DATA_ENTRY>
<QUALITY_ITEM_DATA_ENTRY MODIFIED="2015-03-13 11:34:07 -0400" MODIFIED_BY="[Empty name]" RESULT="NO" STUDY_ID="STD-Reuman-1986">
<DESCRIPTION>
<P>No prespecified protocol was found. Since no significant differences were found on analysis of the data for the first 10 patients, it was decided to collect data on 5 more patients per group before renalyzing the data.</P>
</DESCRIPTION>
</QUALITY_ITEM_DATA_ENTRY>
<QUALITY_ITEM_DATA_ENTRY MODIFIED="2015-03-13 11:39:51 -0400" MODIFIED_BY="[Empty name]" RESULT="YES" STUDY_ID="STD-Rojas-2012">
<DESCRIPTION>
<P>Registered at clinicaltrials.gov (Identifier: NCT00727363). All a priori defined outcomes were reported.</P>
</DESCRIPTION>
</QUALITY_ITEM_DATA_ENTRY>
<QUALITY_ITEM_DATA_ENTRY MODIFIED="2015-03-10 14:48:26 -0400" MODIFIED_BY="[Empty name]" RESULT="NO" STUDY_ID="STD-Romeo-2011a">
<DESCRIPTION>
<P>No registered protocol was found.</P>
</DESCRIPTION>
</QUALITY_ITEM_DATA_ENTRY>
<QUALITY_ITEM_DATA_ENTRY MODIFIED="2015-03-10 14:49:27 -0400" MODIFIED_BY="[Empty name]" RESULT="NO" STUDY_ID="STD-Romeo-2011b">
<DESCRIPTION>
<P>No registered protocol was found.</P>
</DESCRIPTION>
</QUALITY_ITEM_DATA_ENTRY>
<QUALITY_ITEM_DATA_ENTRY MODIFIED="2015-02-27 12:59:51 -0500" MODIFIED_BY="[Empty name]" RESULT="YES" STUDY_ID="STD-Rouge-2009">
<DESCRIPTION>
<P>registered protocol</P>
</DESCRIPTION>
</QUALITY_ITEM_DATA_ENTRY>
<QUALITY_ITEM_DATA_ENTRY MODIFIED="2015-03-13 10:12:30 -0400" MODIFIED_BY="[Empty name]" RESULT="NO" STUDY_ID="STD-Roy-2014">
<DESCRIPTION>
<P>No protocol found. Listed trial registry number does not match this trial.</P>
</DESCRIPTION>
</QUALITY_ITEM_DATA_ENTRY>
<QUALITY_ITEM_DATA_ENTRY MODIFIED="2015-03-13 10:14:30 -0400" MODIFIED_BY="[Empty name]" RESULT="UNKNOWN" STUDY_ID="STD-Samanta-2009">
<DESCRIPTION>
<P>No prespecified protocol was found.</P>
</DESCRIPTION>
</QUALITY_ITEM_DATA_ENTRY>
<QUALITY_ITEM_DATA_ENTRY MODIFIED="2015-02-27 15:29:25 -0500" MODIFIED_BY="[Empty name]" RESULT="NO" STUDY_ID="STD-Sari-2011">
<DESCRIPTION>
<P>did not include patients after randomization</P>
</DESCRIPTION>
</QUALITY_ITEM_DATA_ENTRY>
<QUALITY_ITEM_DATA_ENTRY MODIFIED="2015-02-24 11:03:14 -0500" MODIFIED_BY="[Empty name]" RESULT="YES" STUDY_ID="STD-Serce-2013">
<DESCRIPTION>
<P>A registered protocol was identified.</P>
</DESCRIPTION>
</QUALITY_ITEM_DATA_ENTRY>
<QUALITY_ITEM_DATA_ENTRY MODIFIED="2016-07-18 13:52:28 -0400" MODIFIED_BY="[Empty name]" RESULT="YES" STUDY_ID="STD-Sinha-2015">
<DESCRIPTION>
<P>All prespecified outcomes were reported.</P>
</DESCRIPTION>
</QUALITY_ITEM_DATA_ENTRY>
<QUALITY_ITEM_DATA_ENTRY MODIFIED="2015-03-10 11:14:50 -0400" MODIFIED_BY="[Empty name]" RESULT="UNKNOWN" STUDY_ID="STD-Stratiki-2007">
<DESCRIPTION>
<P>No prespecified protocol was found.</P>
</DESCRIPTION>
</QUALITY_ITEM_DATA_ENTRY>
<QUALITY_ITEM_DATA_ENTRY MODIFIED="2016-07-18 13:53:45 -0400" MODIFIED_BY="[Empty name]" RESULT="YES" STUDY_ID="STD-Tewari-2015">
<DESCRIPTION>
<P>All stated and expected outcomes were reported.</P>
</DESCRIPTION>
</QUALITY_ITEM_DATA_ENTRY>
<QUALITY_ITEM_DATA_ENTRY MODIFIED="2015-03-13 11:42:59 -0400" MODIFIED_BY="[Empty name]" RESULT="YES" STUDY_ID="STD-Underwood-2009a">
<DESCRIPTION>
<P>Protocol was registered on Clinicaltrials.gov (NCT00282113). All a priori defined outcomes were reported.</P>
</DESCRIPTION>
</QUALITY_ITEM_DATA_ENTRY>
<QUALITY_ITEM_DATA_ENTRY MODIFIED="2015-03-13 11:44:49 -0400" MODIFIED_BY="[Empty name]" RESULT="YES" STUDY_ID="STD-Underwood-2009b-multi">
<DESCRIPTION>
<P>Protocol was registered on Clinicaltrials.gov (NCT00282113). All a priori defined outcomes were reported.</P>
</DESCRIPTION>
</QUALITY_ITEM_DATA_ENTRY>
<QUALITY_ITEM_DATA_ENTRY MODIFIED="2015-03-16 14:25:30 -0400" MODIFIED_BY="[Empty name]" RESULT="YES" STUDY_ID="STD-Van-Niekerk-2014a-_x0028_HIV_x002d_exposed_x0029_">
<DESCRIPTION>
<P>Protocol provided by author. All a priori defined outcomes were reported.</P>
</DESCRIPTION>
</QUALITY_ITEM_DATA_ENTRY>
<QUALITY_ITEM_DATA_ENTRY MODIFIED="2015-03-16 13:12:06 -0400" MODIFIED_BY="[Empty name]" RESULT="YES" STUDY_ID="STD-Van-Niekerk-2014b-_x0028_HIV_x002d_unexposed_x0029_">
<DESCRIPTION>
<P>Protocol provided by author. All a priori defined outcomes were reported.</P>
</DESCRIPTION>
</QUALITY_ITEM_DATA_ENTRY>
<QUALITY_ITEM_DATA_ENTRY MODIFIED="2015-02-27 15:58:25 -0500" MODIFIED_BY="[Empty name]" RESULT="UNKNOWN" STUDY_ID="STD-Yang-2011">
<DESCRIPTION>
<P>no protocol</P>
</DESCRIPTION>
</QUALITY_ITEM_DATA_ENTRY>
</QUALITY_ITEM_DATA>
</QUALITY_ITEM>
<QUALITY_ITEM CORE_ITEM="YES" ID="QIT-07" LEVEL="STUDY" MODIFIED="2016-07-18 15:00:14 -0400" MODIFIED_BY="[Empty name]" NO="7">
<NAME>Other bias</NAME>
<DESCRIPTION>
<P>Bias due to problems not covered elsewhere in the table</P>
</DESCRIPTION>
<QUALITY_ITEM_DATA>
<QUALITY_ITEM_DATA_ENTRY MODIFIED="2015-01-15 14:46:21 -0500" MODIFIED_BY="[Empty name]" RESULT="YES" STUDY_ID="STD-Al_x002d_Hosni-2012">
<DESCRIPTION/>
</QUALITY_ITEM_DATA_ENTRY>
<QUALITY_ITEM_DATA_ENTRY MODIFIED="2015-03-13 11:07:34 -0400" MODIFIED_BY="[Empty name]" RESULT="UNKNOWN" STUDY_ID="STD-Bin_x002d_Nun-2005">
<DESCRIPTION>
<P>Supported by Mr. and Mrs. Stephen Hammerman and the Mirsky Research Fund #18003697. Investigational product supplied by manufacturer.</P>
</DESCRIPTION>
</QUALITY_ITEM_DATA_ENTRY>
<QUALITY_ITEM_DATA_ENTRY MODIFIED="2015-01-15 14:50:26 -0500" MODIFIED_BY="[Empty name]" RESULT="YES" STUDY_ID="STD-Braga-2011">
<DESCRIPTION/>
</QUALITY_ITEM_DATA_ENTRY>
<QUALITY_ITEM_DATA_ENTRY MODIFIED="2015-01-15 15:49:43 -0500" MODIFIED_BY="[Empty name]" RESULT="UNKNOWN" STUDY_ID="STD-Costalos-2003">
<DESCRIPTION>
<P> </P>
</DESCRIPTION>
</QUALITY_ITEM_DATA_ENTRY>
<QUALITY_ITEM_DATA_ENTRY MODIFIED="2016-05-16 10:08:07 -0400" MODIFIED_BY="[Empty name]" RESULT="YES" STUDY_ID="STD-Costeloe-2016">
<DESCRIPTION>
<P>The interventions for this trial were provided without charge by Yakult Honsha Co Ltd (Tokyo, Japan), until the point of entry to the UK. The manufacturer had no role in the design of the trial, the analysis and interpretation of the results, or preparation of this report.</P>
</DESCRIPTION>
</QUALITY_ITEM_DATA_ENTRY>
<QUALITY_ITEM_DATA_ENTRY MODIFIED="2015-01-15 14:54:17 -0500" MODIFIED_BY="[Empty name]" RESULT="YES" STUDY_ID="STD-Dani-2002">
<DESCRIPTION/>
</QUALITY_ITEM_DATA_ENTRY>
<QUALITY_ITEM_DATA_ENTRY MODIFIED="2015-03-13 11:09:50 -0400" MODIFIED_BY="[Empty name]" RESULT="YES" STUDY_ID="STD-Demirel-2013">
<DESCRIPTION>
<P>No funding source was stated. Authors declared no conflict of interest.</P>
</DESCRIPTION>
</QUALITY_ITEM_DATA_ENTRY>
<QUALITY_ITEM_DATA_ENTRY MODIFIED="2016-07-18 15:00:14 -0400" MODIFIED_BY="[Empty name]" RESULT="YES" STUDY_ID="STD-Dilli-2015a">
<DESCRIPTION>
<P>Authors declared there were no conflicts of interest. No authors from the company.</P>
</DESCRIPTION>
</QUALITY_ITEM_DATA_ENTRY>
<QUALITY_ITEM_DATA_ENTRY MODIFIED="2016-07-18 14:14:26 -0400" MODIFIED_BY="[Empty name]" RESULT="YES" STUDY_ID="STD-Dilli-2015b">
<DESCRIPTION>
<P>Authors declared there were no conflicts of interest. No authors from the company.</P>
</DESCRIPTION>
</QUALITY_ITEM_DATA_ENTRY>
<QUALITY_ITEM_DATA_ENTRY MODIFIED="2016-07-18 13:47:41 -0400" MODIFIED_BY="[Empty name]" RESULT="UNKNOWN" STUDY_ID="STD-Dutta-2015">
<DESCRIPTION>
<P>Investigational product was provided free of charge by Aristo Pharmaceuticals. Authors made no declaration.</P>
</DESCRIPTION>
</QUALITY_ITEM_DATA_ENTRY>
<QUALITY_ITEM_DATA_ENTRY MODIFIED="2015-03-13 11:12:13 -0400" MODIFIED_BY="[Empty name]" RESULT="YES" STUDY_ID="STD-Fernandez_x002d_Carrocera-2013">
<DESCRIPTION>
<P>No funding source was stated. Authors declared no conflict of interest.</P>
</DESCRIPTION>
</QUALITY_ITEM_DATA_ENTRY>
<QUALITY_ITEM_DATA_ENTRY MODIFIED="2015-02-23 14:36:28 -0500" MODIFIED_BY="[Empty name]" RESULT="UNKNOWN" STUDY_ID="STD-Hua-2014">
<DESCRIPTION>
<P>No COI statement made. Author affiliation was listed as West China Second University Hospital.</P>
</DESCRIPTION>
</QUALITY_ITEM_DATA_ENTRY>
<QUALITY_ITEM_DATA_ENTRY MODIFIED="2015-02-23 14:47:55 -0500" MODIFIED_BY="[Empty name]" RESULT="UNKNOWN" STUDY_ID="STD-Huang-2009">
<DESCRIPTION>
<P> </P>
</DESCRIPTION>
</QUALITY_ITEM_DATA_ENTRY>
<QUALITY_ITEM_DATA_ENTRY MODIFIED="2015-03-13 12:36:52 -0400" MODIFIED_BY="[Empty name]" RESULT="UNKNOWN" STUDY_ID="STD-Ke-2008">
<DESCRIPTION>
<P>Funding source was not specified. No declaration of COI was made.</P>
</DESCRIPTION>
</QUALITY_ITEM_DATA_ENTRY>
<QUALITY_ITEM_DATA_ENTRY MODIFIED="2015-02-26 15:00:37 -0500" MODIFIED_BY="[Empty name]" RESULT="UNKNOWN" STUDY_ID="STD-Kitajima-1997">
<DESCRIPTION>
<P>conflicts not declared, funding not described, no company authors</P>
</DESCRIPTION>
</QUALITY_ITEM_DATA_ENTRY>
<QUALITY_ITEM_DATA_ENTRY MODIFIED="2015-03-13 11:22:12 -0400" MODIFIED_BY="[Empty name]" RESULT="UNKNOWN" STUDY_ID="STD-Li-2004">
<DESCRIPTION>
<P>Morinaga Milk Industry and Meiji Dairies Corporation provided financial support. COI was not declared.</P>
</DESCRIPTION>
</QUALITY_ITEM_DATA_ENTRY>
<QUALITY_ITEM_DATA_ENTRY MODIFIED="2015-01-15 15:02:32 -0500" MODIFIED_BY="[Empty name]" RESULT="YES" STUDY_ID="STD-Lin-2005">
<DESCRIPTION/>
</QUALITY_ITEM_DATA_ENTRY>
<QUALITY_ITEM_DATA_ENTRY MODIFIED="2015-01-15 15:03:38 -0500" MODIFIED_BY="[Empty name]" RESULT="YES" STUDY_ID="STD-Lin-2008">
<DESCRIPTION/>
</QUALITY_ITEM_DATA_ENTRY>
<QUALITY_ITEM_DATA_ENTRY MODIFIED="2015-02-27 14:50:58 -0500" MODIFIED_BY="[Empty name]" RESULT="YES" STUDY_ID="STD-Manzoni-2006">
<DESCRIPTION>
<P>not stated funding, no empoyess, no comnflicts</P>
</DESCRIPTION>
</QUALITY_ITEM_DATA_ENTRY>
<QUALITY_ITEM_DATA_ENTRY MODIFIED="2015-01-15 15:05:44 -0500" MODIFIED_BY="[Empty name]" RESULT="YES" STUDY_ID="STD-Manzoni-2009">
<DESCRIPTION/>
</QUALITY_ITEM_DATA_ENTRY>
<QUALITY_ITEM_DATA_ENTRY MODIFIED="2015-02-25 11:18:32 -0500" MODIFIED_BY="[Empty name]" RESULT="UNKNOWN" STUDY_ID="STD-Manzoni-2014">
<DESCRIPTION>
<P>Drug supplied by manufacturer. COI statement was made. Study continued (from Manzoni 2009) without sufficient justification for the terms of continuation.</P>
</DESCRIPTION>
</QUALITY_ITEM_DATA_ENTRY>
<QUALITY_ITEM_DATA_ENTRY MODIFIED="2015-03-13 11:26:14 -0400" MODIFIED_BY="[Empty name]" RESULT="UNKNOWN" STUDY_ID="STD-Mihatsch-2010">
<DESCRIPTION>
<P>The study was supported by Nestl� AG, manufacturer of milk fortifier used for blinding. No COI was declared.</P>
</DESCRIPTION>
</QUALITY_ITEM_DATA_ENTRY>
<QUALITY_ITEM_DATA_ENTRY MODIFIED="2015-03-13 11:28:40 -0400" MODIFIED_BY="[Empty name]" RESULT="UNKNOWN" STUDY_ID="STD-Millar-1993">
<DESCRIPTION>
<P>Not funded by manufacturer. Source of probiotic is unclear. No COI was declared.</P>
</DESCRIPTION>
</QUALITY_ITEM_DATA_ENTRY>
<QUALITY_ITEM_DATA_ENTRY MODIFIED="2015-02-27 12:36:51 -0500" MODIFIED_BY="[Empty name]" RESULT="UNKNOWN" STUDY_ID="STD-Mohan-2006">
<DESCRIPTION>
<P>no conflicts declared, provided by Nestle, some authors</P>
</DESCRIPTION>
</QUALITY_ITEM_DATA_ENTRY>
<QUALITY_ITEM_DATA_ENTRY MODIFIED="2015-03-16 11:16:42 -0400" MODIFIED_BY="[Empty name]" RESULT="YES" STUDY_ID="STD-Oncel-2014">
<DESCRIPTION>
<P>Funding source not stated. No authors from the company. Declared no competing interests. Study was not commissioned.</P>
</DESCRIPTION>
</QUALITY_ITEM_DATA_ENTRY>
<QUALITY_ITEM_DATA_ENTRY MODIFIED="2015-02-24 11:45:38 -0500" MODIFIED_BY="[Empty name]" RESULT="UNKNOWN" STUDY_ID="STD-Patole-2014">
<DESCRIPTION>
<P>COI statement included. Funding source was declared. Probiotic product specified in protocol was not used in the final publication.</P>
</DESCRIPTION>
</QUALITY_ITEM_DATA_ENTRY>
<QUALITY_ITEM_DATA_ENTRY MODIFIED="2015-02-23 15:10:30 -0500" MODIFIED_BY="[Empty name]" RESULT="YES" STUDY_ID="STD-ProPrems-2013">
<DESCRIPTION>
<P>The authors have indicated they have no potential conflicts of interest to disclose</P>
</DESCRIPTION>
</QUALITY_ITEM_DATA_ENTRY>
<QUALITY_ITEM_DATA_ENTRY MODIFIED="2015-03-13 13:58:43 -0400" MODIFIED_BY="[Empty name]" RESULT="UNKNOWN" STUDY_ID="STD-Ren-2010">
<DESCRIPTION>
<P>No funding source was specified. No declaration of COI was made.</P>
</DESCRIPTION>
</QUALITY_ITEM_DATA_ENTRY>
<QUALITY_ITEM_DATA_ENTRY MODIFIED="2015-03-13 11:36:51 -0400" MODIFIED_BY="[Empty name]" RESULT="UNKNOWN" STUDY_ID="STD-Reuman-1986">
<DESCRIPTION>
<P>Funding source was not provided. COI was not declared.</P>
</DESCRIPTION>
</QUALITY_ITEM_DATA_ENTRY>
<QUALITY_ITEM_DATA_ENTRY MODIFIED="2015-03-13 11:40:44 -0400" MODIFIED_BY="[Empty name]" RESULT="YES" STUDY_ID="STD-Rojas-2012">
<DESCRIPTION>
<P>No funding from manufacturer. Dr Rojas has acted as a consultant for BioGaia without honorarium. The other authors have indicated they have no financial relationships relevant to this article to disclose.</P>
</DESCRIPTION>
</QUALITY_ITEM_DATA_ENTRY>
<QUALITY_ITEM_DATA_ENTRY MODIFIED="2015-02-24 12:19:18 -0500" MODIFIED_BY="[Empty name]" RESULT="YES" STUDY_ID="STD-Romeo-2011a">
<DESCRIPTION>
<P>No funding source stated. No company authors. COI statement was included.</P>
</DESCRIPTION>
</QUALITY_ITEM_DATA_ENTRY>
<QUALITY_ITEM_DATA_ENTRY MODIFIED="2015-02-24 12:19:27 -0500" MODIFIED_BY="[Empty name]" RESULT="YES" STUDY_ID="STD-Romeo-2011b">
<DESCRIPTION>
<P>No funding source stated. No company authors. COI statement was included.</P>
</DESCRIPTION>
</QUALITY_ITEM_DATA_ENTRY>
<QUALITY_ITEM_DATA_ENTRY MODIFIED="2015-02-27 13:00:30 -0500" MODIFIED_BY="[Empty name]" RESULT="YES" STUDY_ID="STD-Rouge-2009">
<DESCRIPTION>
<P>funding from ministries, authors employed ?, </P>
</DESCRIPTION>
</QUALITY_ITEM_DATA_ENTRY>
<QUALITY_ITEM_DATA_ENTRY MODIFIED="2015-02-25 12:17:30 -0500" MODIFIED_BY="[Empty name]" RESULT="UNKNOWN" STUDY_ID="STD-Roy-2014">
<DESCRIPTION>
<P>Funding source was not stated. Declared no competing interests.</P>
</DESCRIPTION>
</QUALITY_ITEM_DATA_ENTRY>
<QUALITY_ITEM_DATA_ENTRY MODIFIED="2015-03-13 10:15:07 -0400" MODIFIED_BY="[Empty name]" RESULT="UNKNOWN" STUDY_ID="STD-Samanta-2009">
<DESCRIPTION>
<P>Funding source not atated. No author affiliation to manufacturer. COI was not declared.</P>
</DESCRIPTION>
</QUALITY_ITEM_DATA_ENTRY>
<QUALITY_ITEM_DATA_ENTRY MODIFIED="2015-02-27 15:30:29 -0500" MODIFIED_BY="[Empty name]" RESULT="YES" STUDY_ID="STD-Sari-2011">
<DESCRIPTION>
<P>no protocol, no funding source reported</P>
</DESCRIPTION>
</QUALITY_ITEM_DATA_ENTRY>
<QUALITY_ITEM_DATA_ENTRY MODIFIED="2015-02-24 11:03:45 -0500" MODIFIED_BY="[Empty name]" RESULT="YES" STUDY_ID="STD-Serce-2013">
<DESCRIPTION>
<P>No authors from the company. Drug supplied by monufacturer.</P>
</DESCRIPTION>
</QUALITY_ITEM_DATA_ENTRY>
<QUALITY_ITEM_DATA_ENTRY MODIFIED="2016-07-18 13:52:48 -0400" MODIFIED_BY="[Empty name]" RESULT="YES" STUDY_ID="STD-Sinha-2015">
<DESCRIPTION>
<P>Funding source played no role in the study design, data collection, analysis and interpretation, writing of the report or decision to submit it for publication.</P>
</DESCRIPTION>
</QUALITY_ITEM_DATA_ENTRY>
<QUALITY_ITEM_DATA_ENTRY MODIFIED="2015-03-10 11:15:08 -0400" MODIFIED_BY="[Empty name]" RESULT="UNKNOWN" STUDY_ID="STD-Stratiki-2007">
<DESCRIPTION>
<P>Unknown funding source. No authors from company.</P>
</DESCRIPTION>
</QUALITY_ITEM_DATA_ENTRY>
<QUALITY_ITEM_DATA_ENTRY MODIFIED="2016-07-18 13:53:19 -0400" MODIFIED_BY="[Empty name]" RESULT="UNKNOWN" STUDY_ID="STD-Tewari-2015">
<DESCRIPTION>
<P>No COI statement was made. No mention of funding source.</P>
</DESCRIPTION>
</QUALITY_ITEM_DATA_ENTRY>
<QUALITY_ITEM_DATA_ENTRY MODIFIED="2015-03-13 11:43:34 -0400" MODIFIED_BY="[Empty name]" RESULT="YES" STUDY_ID="STD-Underwood-2009a">
<DESCRIPTION>
<P>Trial was supported by grants. The authors report no conflicts of interest.</P>
</DESCRIPTION>
</QUALITY_ITEM_DATA_ENTRY>
<QUALITY_ITEM_DATA_ENTRY MODIFIED="2015-03-13 11:44:59 -0400" MODIFIED_BY="[Empty name]" RESULT="YES" STUDY_ID="STD-Underwood-2009b-multi">
<DESCRIPTION>
<P>Trial was supported by grants. The authors report no conflicts of interest.</P>
</DESCRIPTION>
</QUALITY_ITEM_DATA_ENTRY>
<QUALITY_ITEM_DATA_ENTRY MODIFIED="2015-03-16 14:25:30 -0400" MODIFIED_BY="[Empty name]" RESULT="YES" STUDY_ID="STD-Van-Niekerk-2014a-_x0028_HIV_x002d_exposed_x0029_">
<DESCRIPTION>
<P>Funding for this study was received from various sources, the main sources being the National Research Foundation, Nestl� Nutrition Institute Africa, the Medical Research Council and the Faculty of Medicine and Health Sciences, Stellenbosch University.</P>
</DESCRIPTION>
</QUALITY_ITEM_DATA_ENTRY>
<QUALITY_ITEM_DATA_ENTRY MODIFIED="2015-03-16 13:12:26 -0400" MODIFIED_BY="[Empty name]" RESULT="YES" STUDY_ID="STD-Van-Niekerk-2014b-_x0028_HIV_x002d_unexposed_x0029_">
<DESCRIPTION>
<P>Funding for this study was received from various sources, the main sources being the National Research Foundation, Nestl� Nutrition Institute Africa, the Medical Research Council and the Faculty of Medicine and Health Sciences, Stellenbosch University.</P>
</DESCRIPTION>
</QUALITY_ITEM_DATA_ENTRY>
<QUALITY_ITEM_DATA_ENTRY MODIFIED="2015-02-27 15:58:53 -0500" MODIFIED_BY="[Empty name]" RESULT="UNKNOWN" STUDY_ID="STD-Yang-2011">
<DESCRIPTION>
<P>not discussed funding, not conflicts discussed, </P>
</DESCRIPTION>
</QUALITY_ITEM_DATA_ENTRY>
</QUALITY_ITEM_DATA>
</QUALITY_ITEM>
</QUALITY_ITEMS>
<SOF_TABLES/>
<ADDITIONAL_TABLES/>
<ANALYSES_AND_DATA CALCULATED_DATA="YES" MODIFIED="2016-07-22 13:22:15 -0400" MODIFIED_BY="[Empty name]">
<COMPARISON ID="CMP-001" MODIFIED="2016-07-20 14:36:48 -0400" MODIFIED_BY="[Empty name]" NO="1">
<NAME>Probiotics versus control (all infants)</NAME>
<DICH_OUTCOME CHI2="38.08002651621684" CI_END="0.6601146978211347" CI_START="0.42232607409161504" CI_STUDY="95" CI_TOTAL="95" DF="34" EFFECT_MEASURE="RR" EFFECT_SIZE="0.5279996674061194" ESTIMABLE="YES" EVENTS_1="170" EVENTS_2="311" I2="10.714347886494542" I2_Q="0.0" ID="CMP-001.01" LOG_CI_END="-0.1803805973324146" LOG_CI_START="-0.3743521047353116" LOG_EFFECT_SIZE="-0.27736635103386303" METHOD="MH" MODIFIED="2016-07-20 14:14:10 -0400" MODIFIED_BY="[Empty name]" NO="1" P_CHI2="0.2889532162723165" P_Q="1.0" P_Z="2.0797114064777127E-8" Q="0.0" RANDOM="YES" SCALE="534.21" SORT_BY="STUDY" STUDIES="38" SUBGROUPS="NO" SUBGROUP_TEST="YES" SWAP_EVENTS="NO" TAU2="0.04326255732704728" TOTALS="YES" TOTAL_1="5304" TOTAL_2="5216" WEIGHT="100.0" Z="5.605236210496619">
<NAME>Severe necrotising enterocolitis (stage II-III)</NAME>
<GROUP_LABEL_1>Probiotics</GROUP_LABEL_1>
<GROUP_LABEL_2>Control</GROUP_LABEL_2>
<GRAPH_LABEL_1>Favours [probiotic]</GRAPH_LABEL_1>
<GRAPH_LABEL_2>Favours [control]</GRAPH_LABEL_2>
<DICH_DATA CI_END="6.96264540555288" CI_START="0.1494259637536985" EFFECT_SIZE="1.02" ESTIMABLE="YES" EVENTS_1="2" EVENTS_2="2" LOG_CI_END="0.8427742779368819" LOG_CI_START="-0.8255739344130467" LOG_EFFECT_SIZE="0.00860017176191757" MODIFIED="2015-01-15 15:55:06 -0500" MODIFIED_BY="[Empty name]" ORDER="1" O_E="0.0" SE="0.9799959983911899" STUDY_ID="STD-Al_x002d_Hosni-2012" TOTAL_1="50" TOTAL_2="51" VAR="0.960392156862745" WEIGHT="1.2935009643928808"/>
<DICH_DATA CI_END="0.7717419852438316" CI_START="0.013320134172660807" EFFECT_SIZE="0.10138888888888889" ESTIMABLE="YES" EVENTS_1="1" EVENTS_2="10" LOG_CI_END="-0.11252787209199856" LOG_CI_START="-1.8754914005296266" LOG_EFFECT_SIZE="-0.9940096363108125" MODIFIED="2015-01-15 15:55:27 -0500" MODIFIED_BY="[Empty name]" ORDER="2" O_E="0.0" SE="1.0355735034144726" STUDY_ID="STD-Bin_x002d_Nun-2005" TOTAL_1="72" TOTAL_2="73" VAR="1.072412480974125" WEIGHT="1.1636258732639184"/>
<DICH_DATA CI_END="1.9214795466841568" CI_START="0.005697359316327367" EFFECT_SIZE="0.10462962962962963" ESTIMABLE="YES" EVENTS_1="0" EVENTS_2="4" LOG_CI_END="0.2836357659486976" LOG_CI_START="-2.244326389955758" LOG_EFFECT_SIZE="-0.98034531200353" MODIFIED="2015-01-15 15:55:42 -0500" MODIFIED_BY="[Empty name]" ORDER="3" O_E="0.0" SE="1.4849374839927658" STUDY_ID="STD-Braga-2011" TOTAL_1="119" TOTAL_2="112" VAR="2.2050393313667653" WEIGHT="0.5774261664994571"/>
<DICH_DATA CI_END="1.78041877992008" CI_START="0.19434796192231077" EFFECT_SIZE="0.5882352941176471" ESTIMABLE="YES" EVENTS_1="5" EVENTS_2="6" LOG_CI_END="0.2505221665881563" LOG_CI_START="-0.7114200093447043" LOG_EFFECT_SIZE="-0.2304489213782739" MODIFIED="2015-01-15 15:56:03 -0500" MODIFIED_BY="[Empty name]" ORDER="4" O_E="0.0" SE="0.5650495958335287" STUDY_ID="STD-Costalos-2003" TOTAL_1="51" TOTAL_2="36" VAR="0.319281045751634" WEIGHT="3.5808888357084276"/>
<DICH_DATA CI_END="1.3064536780197766" CI_START="0.6741226834054393" EFFECT_SIZE="0.9384615384615385" ESTIMABLE="YES" EVENTS_1="61" EVENTS_2="66" LOG_CI_END="0.11609401587196189" LOG_CI_START="-0.17126105913613895" LOG_EFFECT_SIZE="-0.02758352163208854" MODIFIED="2016-05-16 11:19:14 -0400" MODIFIED_BY="[Empty name]" ORDER="916" O_E="0.0" SE="0.1687937934903204" STUDY_ID="STD-Costeloe-2016" TOTAL_1="650" TOTAL_2="660" VAR="0.028491344720852924" WEIGHT="18.09279082627881"/>
<DICH_DATA CI_END="1.6144476896574236" CI_START="0.1496469930363958" EFFECT_SIZE="0.4915254237288136" ESTIMABLE="YES" EVENTS_1="4" EVENTS_2="8" LOG_CI_END="0.2080239778380536" LOG_CI_START="-0.8249320053244297" LOG_EFFECT_SIZE="-0.3084540137431881" MODIFIED="2015-01-15 15:56:18 -0500" MODIFIED_BY="[Empty name]" ORDER="5" O_E="0.0" SE="0.6067634577242242" STUDY_ID="STD-Dani-2002" TOTAL_1="295" TOTAL_2="290" VAR="0.36816189362945645" WEIGHT="3.1554477078446843"/>
<DICH_DATA CI_END="2.5026132422373326" CI_START="0.297935985924537" EFFECT_SIZE="0.8634920634920635" ESTIMABLE="YES" EVENTS_1="6" EVENTS_2="7" LOG_CI_END="0.39839373824569263" LOG_CI_START="-0.5258770377564962" LOG_EFFECT_SIZE="-0.06374164975540178" MODIFIED="2015-01-15 15:56:30 -0500" MODIFIED_BY="[Empty name]" ORDER="6" O_E="0.0" SE="0.542921229037815" STUDY_ID="STD-Demirel-2013" TOTAL_1="135" TOTAL_2="136" VAR="0.29476346093993155" WEIGHT="3.8406166110461766"/>
<DICH_DATA CI_END="0.46631664872715356" CI_START="0.02647488363549561" EFFECT_SIZE="0.1111111111111111" ESTIMABLE="YES" EVENTS_1="2" EVENTS_2="18" LOG_CI_END="-0.33131907881688055" LOG_CI_START="-1.5771659400617695" LOG_EFFECT_SIZE="-0.9542425094393249" MODIFIED="2016-07-20 10:02:34 -0400" MODIFIED_BY="[Empty name]" ORDER="941" O_E="0.0" SE="0.7318166133366716" STUDY_ID="STD-Dilli-2015a" TOTAL_1="100" TOTAL_2="100" VAR="0.5355555555555556" WEIGHT="2.2428951545012668"/>
<DICH_DATA CI_END="0.9985019085969338" CI_START="0.11127781544978844" EFFECT_SIZE="0.3333333333333333" ESTIMABLE="YES" EVENTS_1="4" EVENTS_2="12" LOG_CI_END="-6.511006557480128E-4" LOG_CI_START="-0.9535914087835768" LOG_EFFECT_SIZE="-0.47712125471966244" MODIFIED="2016-07-20 10:02:34 -0400" MODIFIED_BY="[Empty name]" ORDER="942" O_E="0.0" SE="0.5597618541248888" STUDY_ID="STD-Dilli-2015b" TOTAL_1="100" TOTAL_2="100" VAR="0.3133333333333333" WEIGHT="3.64061497825386"/>
<DICH_DATA CI_END="70.493320237496" CI_START="0.23493518255070073" EFFECT_SIZE="4.069565217391304" ESTIMABLE="YES" EVENTS_1="6" EVENTS_2="0" LOG_CI_END="1.8481479663327265" LOG_CI_START="-0.6290519408917019" LOG_EFFECT_SIZE="0.6095480127205123" MODIFIED="2016-07-20 10:52:48 -0400" MODIFIED_BY="[Empty name]" ORDER="949" O_E="0.0" SE="1.4551194878409344" STUDY_ID="STD-Dutta-2015" TOTAL_1="114" TOTAL_2="35" VAR="2.117372723894463" WEIGHT="0.6008549207749708"/>
<DICH_DATA CI_END="1.2625022469690081" CI_START="0.19801944954965056" EFFECT_SIZE="0.5" ESTIMABLE="YES" EVENTS_1="6" EVENTS_2="12" LOG_CI_END="0.10123215973752897" LOG_CI_START="-0.7032921510654914" LOG_EFFECT_SIZE="-0.3010299956639812" MODIFIED="2015-01-15 15:56:42 -0500" MODIFIED_BY="[Empty name]" ORDER="7" O_E="0.0" SE="0.47258156262526085" STUDY_ID="STD-Fernandez_x002d_Carrocera-2013" TOTAL_1="75" TOTAL_2="75" VAR="0.22333333333333333" WEIGHT="4.869648731291903"/>
<DICH_DATA CI_END="4.778224909944289" CI_START="0.011232088370882104" EFFECT_SIZE="0.23166666666666666" ESTIMABLE="YES" EVENTS_1="0" EVENTS_2="2" LOG_CI_END="0.6792665880360594" LOG_CI_START="-1.9495394882951567" LOG_EFFECT_SIZE="-0.6351364501295486" MODIFIED="2015-02-23 14:40:15 -0500" MODIFIED_BY="[Empty name]" ORDER="303" O_E="0.0" SE="1.5441737020369017" STUDY_ID="STD-Hua-2014" TOTAL_1="119" TOTAL_2="138" VAR="2.38447242206235" WEIGHT="0.5347487891979364"/>
<DICH_DATA CI_END="2.528171924784236" CI_START="0.00693800906560461" EFFECT_SIZE="0.1324404761904762" ESTIMABLE="YES" EVENTS_1="0" EVENTS_2="3" LOG_CI_END="0.40280660420143155" LOG_CI_START="-2.1587651370192567" LOG_EFFECT_SIZE="-0.8779792664089124" MODIFIED="2015-02-23 14:53:39 -0500" MODIFIED_BY="[Empty name]" ORDER="306" O_E="0.0" SE="1.5046799207776516" STUDY_ID="STD-Huang-2009" TOTAL_1="95" TOTAL_2="88" VAR="2.2640616639914395" WEIGHT="0.5626553601470468"/>
<DICH_DATA CI_END="0.6821506919455946" CI_START="0.12930483636560738" EFFECT_SIZE="0.2969939117199391" ESTIMABLE="YES" EVENTS_1="7" EVENTS_2="24" LOG_CI_END="-0.16611967600142621" LOG_CI_START="-0.8883852309771876" LOG_EFFECT_SIZE="-0.5272524534893068" MODIFIED="2015-03-11 12:47:54 -0400" MODIFIED_BY="[Empty name]" ORDER="447" O_E="0.0" SE="0.4242623622649206" STUDY_ID="STD-Ke-2008" TOTAL_1="438" TOTAL_2="446" VAR="0.17999855203461074" WEIGHT="5.81484318712657"/>
<DICH_DATA CI_END="0.0" CI_START="0.0" EFFECT_SIZE="0.0" ESTIMABLE="NO" EVENTS_1="0" EVENTS_2="0" LOG_CI_END="0.0" LOG_CI_START="0.0" LOG_EFFECT_SIZE="0.0" MODIFIED="2015-01-15 15:57:07 -0500" MODIFIED_BY="[Empty name]" ORDER="9" O_E="0.0" SE="0.0" STUDY_ID="STD-Kitajima-1997" TOTAL_1="45" TOTAL_2="46" VAR="0.0" WEIGHT="0.0"/>
<DICH_DATA CI_END="0.9352307880254892" CI_START="0.04616144537907897" EFFECT_SIZE="0.20777777777777778" ESTIMABLE="YES" EVENTS_1="2" EVENTS_2="10" LOG_CI_END="-0.029081204530682934" LOG_CI_START="-1.335720601274969" LOG_EFFECT_SIZE="-0.6824009029028258" MODIFIED="2015-01-15 15:57:21 -0500" MODIFIED_BY="[Empty name]" ORDER="10" O_E="0.0" SE="0.7675264496169215" STUDY_ID="STD-Lin-2005" TOTAL_1="180" TOTAL_2="187" VAR="0.5890968508615567" WEIGHT="2.0529912640040218"/>
<DICH_DATA CI_END="0.8506102641260884" CI_START="0.09510687037123208" EFFECT_SIZE="0.28442728442728443" ESTIMABLE="YES" EVENTS_1="4" EVENTS_2="14" LOG_CI_END="-0.0702693810548348" LOG_CI_START="-1.0217881091767722" LOG_EFFECT_SIZE="-0.5460287451158036" MODIFIED="2015-02-27 11:48:29 -0500" MODIFIED_BY="[Empty name]" ORDER="11" O_E="0.0" SE="0.5589268109924937" STUDY_ID="STD-Lin-2008" TOTAL_1="222" TOTAL_2="221" VAR="0.31239918004623884" WEIGHT="3.6501771326596115"/>
<DICH_DATA CI_END="3.2274831496672065" CI_START="0.038048015197289314" EFFECT_SIZE="0.3504273504273504" ESTIMABLE="YES" EVENTS_1="1" EVENTS_2="3" LOG_CI_END="0.508863983540889" LOG_CI_START="-1.4196679935937413" LOG_EFFECT_SIZE="-0.4554020050264262" MODIFIED="2015-01-15 15:57:53 -0500" MODIFIED_BY="[Empty name]" ORDER="12" O_E="0.0" SE="1.1328292297561309" STUDY_ID="STD-Manzoni-2006" TOTAL_1="39" TOTAL_2="41" VAR="1.2833020637898687" WEIGHT="0.9786393516426658"/>
<DICH_DATA CI_END="1.6966781302336307" CI_START="0.005244725072749154" EFFECT_SIZE="0.09433244579688094" ESTIMABLE="YES" EVENTS_1="0" EVENTS_2="5" LOG_CI_END="0.2295994619277387" LOG_CI_START="-2.2802772724880316" LOG_EFFECT_SIZE="-1.0253389052801465" MODIFIED="2015-09-30 14:49:16 -0400" MODIFIED_BY="[Empty name]" ORDER="367" O_E="0.0" SE="1.4743140178860321" STUDY_ID="STD-Manzoni-2014" TOTAL_1="238" TOTAL_2="247" VAR="2.1736018233352556" WEIGHT="0.5856146871438762"/>
<DICH_DATA CI_END="2.6030132107871373" CI_START="0.09186728149612175" EFFECT_SIZE="0.489010989010989" ESTIMABLE="YES" EVENTS_1="2" EVENTS_2="4" LOG_CI_END="0.4154763722419273" LOG_CI_START="-1.0368391349222512" LOG_EFFECT_SIZE="-0.31068138134016204" MODIFIED="2015-01-15 15:58:36 -0500" MODIFIED_BY="[Empty name]" ORDER="14" O_E="0.0" SE="0.853097317985943" STUDY_ID="STD-Mihatsch-2010" TOTAL_1="91" TOTAL_2="89" VAR="0.7277750339548092" WEIGHT="1.6837419542199514"/>
<DICH_DATA CI_END="1.9850703643826424" CI_START="0.32240670733051835" EFFECT_SIZE="0.8" ESTIMABLE="YES" EVENTS_1="8" EVENTS_2="10" LOG_CI_END="0.2977759057195323" LOG_CI_START="-0.4915959317356451" LOG_EFFECT_SIZE="-0.09691001300805639" MODIFIED="2015-03-06 16:59:23 -0500" MODIFIED_BY="Sonja C Sawh" ORDER="395" O_E="0.0" SE="0.4636809247747852" STUDY_ID="STD-Oncel-2014" TOTAL_1="200" TOTAL_2="200" VAR="0.215" WEIGHT="5.0267772229869285"/>
<DICH_DATA CI_END="8.16186652689377" CI_START="0.013955906976017441" EFFECT_SIZE="0.3375" ESTIMABLE="YES" EVENTS_1="0" EVENTS_2="1" LOG_CI_END="0.9117894883657638" LOG_CI_START="-1.8552419340316764" LOG_EFFECT_SIZE="-0.47172622283295623" MODIFIED="2015-02-24 11:48:17 -0500" MODIFIED_BY="[Empty name]" ORDER="379" O_E="0.0" SE="1.6253679545427" STUDY_ID="STD-Patole-2014" TOTAL_1="79" TOTAL_2="80" VAR="2.6418209876543206" WEIGHT="0.4834964420933747"/>
<DICH_DATA CI_END="0.9315348414605001" CI_START="0.2279847850122115" EFFECT_SIZE="0.46084245742092456" ESTIMABLE="YES" EVENTS_1="11" EVENTS_2="24" LOG_CI_END="-0.030800896891132842" LOG_CI_START="-0.6420941354807974" LOG_EFFECT_SIZE="-0.33644751618596513" MODIFIED="2015-01-15 15:59:13 -0500" MODIFIED_BY="[Empty name]" ORDER="8" O_E="0.0" SE="0.35907667429790185" STUDY_ID="STD-ProPrems-2013" TOTAL_1="548" TOTAL_2="551" VAR="0.1289360580248415" WEIGHT="7.539133448134995"/>
<DICH_DATA CI_END="2.1182529386902993" CI_START="0.13011902165490066" EFFECT_SIZE="0.525" ESTIMABLE="YES" EVENTS_1="3" EVENTS_2="5" LOG_CI_END="0.3259778175838637" LOG_CI_START="-0.8856592107719499" LOG_EFFECT_SIZE="-0.2798406965940431" MODIFIED="2015-02-27 12:31:04 -0500" MODIFIED_BY="[Empty name]" ORDER="395" O_E="0.0" SE="0.711721588156225" STUDY_ID="STD-Ren-2010" TOTAL_1="80" TOTAL_2="70" VAR="0.5065476190476191" WEIGHT="2.361230105419663"/>
<DICH_DATA CI_END="0.0" CI_START="0.0" EFFECT_SIZE="0.0" ESTIMABLE="NO" EVENTS_1="0" EVENTS_2="0" LOG_CI_END="0.0" LOG_CI_START="0.0" LOG_EFFECT_SIZE="0.0" MODIFIED="2015-03-10 12:15:48 -0400" MODIFIED_BY="[Empty name]" ORDER="409" O_E="0.0" SE="0.0" STUDY_ID="STD-Reuman-1986" TOTAL_1="15" TOTAL_2="15" VAR="0.0" WEIGHT="0.0"/>
<DICH_DATA CI_END="1.3758572580847934" CI_START="0.2701636041725687" EFFECT_SIZE="0.6096774193548387" ESTIMABLE="YES" EVENTS_1="9" EVENTS_2="15" LOG_CI_END="0.13857337921797952" LOG_CI_START="-0.5683731585400367" LOG_EFFECT_SIZE="-0.21489988966102858" MODIFIED="2015-01-15 15:59:40 -0500" MODIFIED_BY="[Empty name]" ORDER="16" O_E="0.0" SE="0.41526389572085887" STUDY_ID="STD-Rojas-2012" TOTAL_1="372" TOTAL_2="378" VAR="0.17244410308926436" WEIGHT="6.018489824173208"/>
<DICH_DATA CI_END="23.20584474178552" CI_START="0.20437592779558514" EFFECT_SIZE="2.1777777777777776" ESTIMABLE="YES" EVENTS_1="2" EVENTS_2="1" LOG_CI_END="1.3655973822796617" LOG_CI_START="-0.6895702584453592" LOG_EFFECT_SIZE="0.33801356191715115" MODIFIED="2015-01-15 15:59:52 -0500" MODIFIED_BY="[Empty name]" ORDER="17" O_E="0.0" SE="1.2072156454057708" STUDY_ID="STD-Rouge-2009" TOTAL_1="45" TOTAL_2="49" VAR="1.4573696145124717" WEIGHT="0.8651209570767436"/>
<DICH_DATA CI_END="6.852725287912201" CI_START="0.14592734393773824" EFFECT_SIZE="1.0" ESTIMABLE="YES" EVENTS_1="2" EVENTS_2="2" LOG_CI_END="0.8358633221668504" LOG_CI_START="-0.8358633221668503" LOG_EFFECT_SIZE="0.0" MODIFIED="2015-02-25 12:20:24 -0500" MODIFIED_BY="[Empty name]" ORDER="374" O_E="0.0" SE="0.9819805060619656" STUDY_ID="STD-Roy-2014" TOTAL_1="56" TOTAL_2="56" VAR="0.9642857142857142" WEIGHT="1.2885023748231041"/>
<DICH_DATA CI_END="0.9183629091492804" CI_START="0.13185833313396572" EFFECT_SIZE="0.34798534798534797" ESTIMABLE="YES" EVENTS_1="5" EVENTS_2="15" LOG_CI_END="-0.0369856648819514" LOG_CI_START="-0.8798924186218652" LOG_EFFECT_SIZE="-0.4584390417519083" MODIFIED="2015-01-15 16:00:04 -0500" MODIFIED_BY="[Empty name]" ORDER="18" O_E="0.0" SE="0.4951275996025489" STUDY_ID="STD-Samanta-2009" TOTAL_1="91" TOTAL_2="95" VAR="0.24515133988818197" WEIGHT="4.501268327417498"/>
<DICH_DATA CI_END="1.5990765379153014" CI_START="0.2251299368505075" EFFECT_SIZE="0.6" ESTIMABLE="YES" EVENTS_1="6" EVENTS_2="10" LOG_CI_END="0.20386925123764338" LOG_CI_START="-0.6475667504703562" LOG_EFFECT_SIZE="-0.2218487496163564" MODIFIED="2015-02-27 15:33:55 -0500" MODIFIED_BY="[Empty name]" ORDER="19" O_E="0.0" SE="0.5001377220794608" STUDY_ID="STD-Sari-2011" TOTAL_1="121" TOTAL_2="121" VAR="0.25013774104683195" WEIGHT="4.424768304317224"/>
<DICH_DATA CI_END="2.765289912788724" CI_START="0.36162573601244064" EFFECT_SIZE="1.0" ESTIMABLE="YES" EVENTS_1="7" EVENTS_2="7" LOG_CI_END="0.4417406694288102" LOG_CI_START="-0.4417406694288102" LOG_EFFECT_SIZE="0.0" MODIFIED="2015-02-24 11:06:47 -0500" MODIFIED_BY="[Empty name]" ORDER="333" O_E="0.0" SE="0.5189613117481253" STUDY_ID="STD-Serce-2013" TOTAL_1="122" TOTAL_2="122" VAR="0.26932084309133486" WEIGHT="4.153222272789672"/>
<DICH_DATA CI_END="2.2273339739655307" CI_START="0.006362914482768247" EFFECT_SIZE="0.11904761904761904" ESTIMABLE="YES" EVENTS_1="0" EVENTS_2="3" LOG_CI_END="0.3477853414954948" LOG_CI_START="-2.196343913619258" LOG_EFFECT_SIZE="-0.9242792860618817" MODIFIED="2015-03-10 11:19:35 -0400" MODIFIED_BY="[Empty name]" ORDER="20" O_E="0.0" SE="1.4944341180973264" STUDY_ID="STD-Stratiki-2007" TOTAL_1="41" TOTAL_2="34" VAR="2.2333333333333334" WEIGHT="0.570249795340435"/>
<DICH_DATA CI_END="0.0" CI_START="0.0" EFFECT_SIZE="0.0" ESTIMABLE="NO" EVENTS_1="0" EVENTS_2="0" LOG_CI_END="0.0" LOG_CI_START="0.0" LOG_EFFECT_SIZE="0.0" MODIFIED="2016-07-20 14:14:10 -0400" MODIFIED_BY="[Empty name]" ORDER="1021" O_E="0.0" SE="0.0" STUDY_ID="STD-Tewari-2015" TOTAL_1="123" TOTAL_2="121" VAR="0.0" WEIGHT="0.0"/>
<DICH_DATA CI_END="7.451957361453372" CI_START="0.03354823274931378" EFFECT_SIZE="0.5" ESTIMABLE="YES" EVENTS_1="1" EVENTS_2="1" LOG_CI_END="0.8722703612888194" LOG_CI_START="-1.474330352616782" LOG_EFFECT_SIZE="-0.3010299956639812" MODIFIED="2015-03-11 10:25:10 -0400" MODIFIED_BY="[Empty name]" ORDER="429" O_E="0.0" SE="1.378404875209022" STUDY_ID="STD-Underwood-2009a" TOTAL_1="30" TOTAL_2="15" VAR="1.9" WEIGHT="0.6680663587259497"/>
<DICH_DATA CI_END="32.53198200330281" CI_START="0.060787537085789295" EFFECT_SIZE="1.40625" ESTIMABLE="YES" EVENTS_1="1" EVENTS_2="0" LOG_CI_END="1.512310523376406" LOG_CI_START="-1.216185452465531" LOG_EFFECT_SIZE="0.1480625354554377" MODIFIED="2015-03-11 10:25:28 -0400" MODIFIED_BY="[Empty name]" ORDER="430" O_E="0.0" SE="1.6027320424824605" STUDY_ID="STD-Underwood-2009b-multi" TOTAL_1="31" TOTAL_2="14" VAR="2.5687499999999996" WEIGHT="0.4970222432814314"/>
<DICH_DATA CI_END="4.028714011998428" CI_START="0.009928726606274583" EFFECT_SIZE="0.2" ESTIMABLE="YES" EVENTS_1="0" EVENTS_2="2" LOG_CI_END="0.6051664390390865" LOG_CI_START="-2.003106447711124" LOG_EFFECT_SIZE="-0.6989700043360187" MODIFIED="2015-03-16 14:31:27 -0400" MODIFIED_BY="[Empty name]" ORDER="480" O_E="0.0" SE="1.5321124048360917" STUDY_ID="STD-Van-Niekerk-2014a-_x0028_HIV_x002d_exposed_x0029_" TOTAL_1="37" TOTAL_2="37" VAR="2.3473684210526318" WEIGHT="0.5430484054054507"/>
<DICH_DATA CI_END="4.220524424594575" CI_START="0.010179299809454676" EFFECT_SIZE="0.20727272727272728" ESTIMABLE="YES" EVENTS_1="0" EVENTS_2="2" LOG_CI_END="0.6253664179183306" LOG_CI_START="-1.9922820942338733" LOG_EFFECT_SIZE="-0.6834578381577713" MODIFIED="2015-03-16 14:31:50 -0400" MODIFIED_BY="[Empty name]" ORDER="481" O_E="0.0" SE="1.5376196936073168" STUDY_ID="STD-Van-Niekerk-2014b-_x0028_HIV_x002d_unexposed_x0029_" TOTAL_1="54" TOTAL_2="56" VAR="2.364274322169059" WEIGHT="0.5392350795447314"/>
<DICH_DATA CI_END="3.717587225692675" CI_START="0.11955185378646598" EFFECT_SIZE="0.6666666666666666" ESTIMABLE="YES" EVENTS_1="2" EVENTS_2="3" LOG_CI_END="0.5702611671583758" LOG_CI_START="-0.9224436852697383" LOG_EFFECT_SIZE="-0.17609125905568127" MODIFIED="2015-02-27 16:01:16 -0500" MODIFIED_BY="[Empty name]" ORDER="413" O_E="0.0" SE="0.8768222193244621" STUDY_ID="STD-Yang-2011" TOTAL_1="31" TOTAL_2="31" VAR="0.7688172043010753" WEIGHT="1.5986463424715387"/>
</DICH_OUTCOME>
<DICH_OUTCOME CHI2="112.79640522865475" CI_END="0.9366298446338669" CI_START="0.8028412227365039" CI_STUDY="95" CI_TOTAL="95" DF="79" EFFECT_MEASURE="RR" EFFECT_SIZE="0.8671591836089585" ESTIMABLE="YES" EVENTS_1="1491" EVENTS_2="1680" I2="29.96230700805093" I2_Q="0.0" ID="CMP-001.02" LOG_CI_END="-0.02843200803877636" LOG_CI_START="-0.09537033629994143" LOG_EFFECT_SIZE="-0.0619011721693589" METHOD="MH" MODIFIED="2016-07-20 14:34:22 -0400" MODIFIED_BY="[Empty name]" NO="2" NOTES="&lt;p&gt;Kitajima 97 removed because data for outcome was not found in original publication.&lt;/p&gt;&lt;p&gt;Dilli 2015 - &amp;quot;proven&amp;quot; sepsis was recorded as culture-proven as it required a positive culture.&lt;/p&gt;&lt;p&gt;&lt;/p&gt;&lt;p&gt;Sinha 2015 - MD diagnosed sepsis was reported as all sepsis as no culture was done.&lt;/p&gt;" NOTES_MODIFIED="2016-07-20 14:34:22 -0400" NOTES_MODIFIED_BY="[Empty name]" P_CHI2="0.007532595581251744" P_Q="0.736785344200741" P_Z="2.890166433436235E-4" Q="1.2678330061627807" RANDOM="YES" SCALE="451.7272280522276" SORT_BY="STUDY" STUDIES="35" SUBGROUPS="YES" SUBGROUP_TEST="NO" SWAP_EVENTS="NO" TAU2="0.031841147858357" TOTALS="SUB" TOTAL_1="12579" TOTAL_2="12215" WEIGHT="400.0" Z="3.624950643505805">
<NAME>Sepsis</NAME>
<GROUP_LABEL_1>Probiotics</GROUP_LABEL_1>
<GROUP_LABEL_2>Control</GROUP_LABEL_2>
<GRAPH_LABEL_1>Favours [probiotic]</GRAPH_LABEL_1>
<GRAPH_LABEL_2>Favours [control]</GRAPH_LABEL_2>
<DICH_SUBGROUP CHI2="40.46239545338031" CI_END="0.9669446616615628" CI_START="0.7875332487689399" DF="31" EFFECT_SIZE="0.8726402871619634" ESTIMABLE="YES" EVENTS_1="746" EVENTS_2="833" I2="23.385653141279363" ID="CMP-001.02.01" LOG_CI_END="-0.014598379921876509" LOG_CI_START="-0.10373110172622062" LOG_EFFECT_SIZE="-0.05916474082404857" MODIFIED="2016-07-20 14:33:38 -0400" MODIFIED_BY="[Empty name]" NO="1" P_CHI2="0.1189403769244175" P_Z="0.009268737000068165" STUDIES="33" TAU2="0.018313598250508965" TOTAL_1="5100" TOTAL_2="5019" WEIGHT="99.99999999999999" Z="2.6019795833078714">
<NAME>Any sepsis</NAME>
<DICH_DATA CI_END="1.5393887840725833" CI_START="0.44616835565278196" EFFECT_SIZE="0.82875" ESTIMABLE="YES" EVENTS_1="13" EVENTS_2="16" LOG_CI_END="0.18734831798211266" LOG_CI_START="-0.3505012351564536" LOG_EFFECT_SIZE="-0.08157645858717046" MODIFIED="2015-01-15 16:02:58 -0500" MODIFIED_BY="[Empty name]" ORDER="21" O_E="0.0" SE="0.31593548991182047" STUDY_ID="STD-Al_x002d_Hosni-2012" TOTAL_1="50" TOTAL_2="51" VAR="0.09981523378582202" WEIGHT="2.320564430697331"/>
<DICH_DATA CI_END="1.9969681635960383" CI_START="0.858836494042998" EFFECT_SIZE="1.3096064814814814" ESTIMABLE="YES" EVENTS_1="31" EVENTS_2="24" LOG_CI_END="0.30037114124287273" LOG_CI_START="-0.0660895096191646" LOG_EFFECT_SIZE="0.11714081581185407" MODIFIED="2015-01-15 16:03:09 -0500" MODIFIED_BY="[Empty name]" ORDER="22" O_E="0.0" SE="0.21526080032583847" STUDY_ID="STD-Bin_x002d_Nun-2005" TOTAL_1="72" TOTAL_2="73" VAR="0.0463372121569205" WEIGHT="4.240094812977432"/>
<DICH_DATA CI_END="1.269115953416335" CI_START="0.633085287592889" EFFECT_SIZE="0.896358543417367" ESTIMABLE="YES" EVENTS_1="40" EVENTS_2="42" LOG_CI_END="0.10350130344089337" LOG_CI_START="-0.1985377790254677" LOG_EFFECT_SIZE="-0.047518237792287206" MODIFIED="2015-01-15 16:03:20 -0500" MODIFIED_BY="[Empty name]" ORDER="23" O_E="0.0" SE="0.17741925215831164" STUDY_ID="STD-Braga-2011" TOTAL_1="119" TOTAL_2="112" VAR="0.031477591036414565" WEIGHT="5.5055034794142115"/>
<DICH_DATA CI_END="3.300504831366414" CI_START="0.15096778270355904" EFFECT_SIZE="0.7058823529411765" ESTIMABLE="YES" EVENTS_1="3" EVENTS_2="3" LOG_CI_END="0.5185803728198379" LOG_CI_START="-0.8211157234811362" LOG_EFFECT_SIZE="-0.15126767533064908" MODIFIED="2015-01-15 16:03:38 -0500" MODIFIED_BY="[Empty name]" ORDER="24" O_E="0.0" SE="0.7869441185698219" STUDY_ID="STD-Costalos-2003" TOTAL_1="51" TOTAL_2="36" VAR="0.6192810457516339" WEIGHT="0.42993705866576853"/>
<DICH_DATA CI_END="1.3011143985970612" CI_START="0.7122130789918308" EFFECT_SIZE="0.9626373626373627" ESTIMABLE="YES" EVENTS_1="73" EVENTS_2="77" LOG_CI_END="0.11431548295300699" LOG_CI_START="-0.1473900552590327" LOG_EFFECT_SIZE="-0.01653728615301286" MODIFIED="2016-05-16 10:23:35 -0400" MODIFIED_BY="[Empty name]" ORDER="917" O_E="0.0" SE="0.15372712860905924" STUDY_ID="STD-Costeloe-2016" TOTAL_1="650" TOTAL_2="660" VAR="0.023632030070386237" WEIGHT="6.535259497514155"/>
<DICH_DATA CI_END="2.4372620770716695" CI_START="0.5396886839989264" EFFECT_SIZE="1.1468926553672316" ESTIMABLE="YES" EVENTS_1="14" EVENTS_2="12" LOG_CI_END="0.3869022310749261" LOG_CI_START="-0.2678566879721136" LOG_EFFECT_SIZE="0.059522771551406284" MODIFIED="2015-01-15 16:03:50 -0500" MODIFIED_BY="[Empty name]" ORDER="25" O_E="0.0" SE="0.38460863015715235" STUDY_ID="STD-Dani-2002" TOTAL_1="295" TOTAL_2="290" VAR="0.14792379839136122" WEIGHT="1.649000594336095"/>
<DICH_DATA CI_END="0.9735504165287386" CI_START="0.5450305367249572" EFFECT_SIZE="0.7284330484330485" ESTIMABLE="YES" EVENTS_1="47" EVENTS_2="65" LOG_CI_END="-0.011641553077414294" LOG_CI_START="-0.26357916458643904" LOG_EFFECT_SIZE="-0.1376103588319267" MODIFIED="2015-03-02 12:17:26 -0500" MODIFIED_BY="[Empty name]" ORDER="26" O_E="0.0" SE="0.14798940011169126" STUDY_ID="STD-Demirel-2013" TOTAL_1="135" TOTAL_2="136" VAR="0.021900862545418245" WEIGHT="6.816591853721725"/>
<DICH_DATA CI_END="0.938130609338252" CI_START="0.4426981039114194" EFFECT_SIZE="0.6444444444444445" ESTIMABLE="YES" EVENTS_1="29" EVENTS_2="45" LOG_CI_END="-0.027736693639978164" LOG_CI_START="-0.35389233811279697" LOG_EFFECT_SIZE="-0.19081451587638756" MODIFIED="2016-07-20 10:06:12 -0400" MODIFIED_BY="[Empty name]" ORDER="945" O_E="0.0" SE="0.19158544005981215" STUDY_ID="STD-Dilli-2015a" TOTAL_1="100" TOTAL_2="100" VAR="0.03670498084291188" WEIGHT="4.982418128208425"/>
<DICH_DATA CI_END="1.8411537793474941" CI_START="0.6940663034591554" EFFECT_SIZE="1.1304347826086956" ESTIMABLE="YES" EVENTS_1="26" EVENTS_2="23" LOG_CI_END="0.26509006375273503" LOG_CI_START="-0.15859903984628496" LOG_EFFECT_SIZE="0.05324551195322505" MODIFIED="2016-07-20 10:06:24 -0400" MODIFIED_BY="[Empty name]" ORDER="946" O_E="0.0" SE="0.24887707674895188" STUDY_ID="STD-Dilli-2015b" TOTAL_1="100" TOTAL_2="100" VAR="0.06193979933110368" WEIGHT="3.415750287513506"/>
<DICH_DATA CI_END="1.4900316949367112" CI_START="0.5078392006551468" EFFECT_SIZE="0.8698830409356725" ESTIMABLE="YES" EVENTS_1="34" EVENTS_2="12" LOG_CI_END="0.17319550652617857" LOG_CI_START="-0.2942737785093119" LOG_EFFECT_SIZE="-0.06053913599156668" MODIFIED="2016-07-20 10:54:25 -0400" MODIFIED_BY="[Empty name]" ORDER="950" O_E="0.0" SE="0.27459377204012786" STUDY_ID="STD-Dutta-2015" TOTAL_1="114" TOTAL_2="35" VAR="0.0754017396432257" WEIGHT="2.9250875259518834"/>
<DICH_DATA CI_END="1.2582971592283314" CI_START="0.7241191145596867" EFFECT_SIZE="0.9545454545454546" ESTIMABLE="YES" EVENTS_1="42" EVENTS_2="44" LOG_CI_END="0.09978321612765571" LOG_CI_START="-0.14018998830422966" LOG_EFFECT_SIZE="-0.02020338608828695" MODIFIED="2015-03-02 15:06:05 -0500" MODIFIED_BY="[Empty name]" ORDER="442" O_E="0.0" SE="0.1409614481698094" STUDY_ID="STD-Fernandez_x002d_Carrocera-2013" TOTAL_1="75" TOTAL_2="75" VAR="0.019870129870129864" WEIGHT="7.1791199905166"/>
<DICH_DATA CI_END="1.3388367900283658" CI_START="0.06277932320941755" EFFECT_SIZE="0.28991596638655465" ESTIMABLE="YES" EVENTS_1="2" EVENTS_2="8" LOG_CI_END="0.12672763787066618" LOG_CI_START="-1.2021833705091793" LOG_EFFECT_SIZE="-0.5377278663192566" MODIFIED="2015-02-23 14:42:03 -0500" MODIFIED_BY="[Empty name]" ORDER="304" O_E="0.0" SE="0.7806089045379049" STUDY_ID="STD-Hua-2014" TOTAL_1="119" TOTAL_2="138" VAR="0.609350261843868" WEIGHT="0.4367394449349226"/>
<DICH_DATA CI_END="1.0356157667938422" CI_START="0.38920634277902044" EFFECT_SIZE="0.6348765432098765" ESTIMABLE="YES" EVENTS_1="22" EVENTS_2="36" LOG_CI_END="0.015198653755339369" LOG_CI_START="-0.40982009077911563" LOG_EFFECT_SIZE="-0.19731071851188814" MODIFIED="2015-01-15 16:06:42 -0500" MODIFIED_BY="[Empty name]" ORDER="29" O_E="0.0" SE="0.2496581144162552" STUDY_ID="STD-Lin-2005" TOTAL_1="180" TOTAL_2="187" VAR="0.06232917409387998" WEIGHT="3.3992577126771173"/>
<DICH_DATA CI_END="2.6560883083807356" CI_START="1.0364147557653902" EFFECT_SIZE="1.6591591591591592" ESTIMABLE="YES" EVENTS_1="40" EVENTS_2="24" LOG_CI_END="0.42424251015565617" LOG_CI_START="0.015533587546000805" LOG_EFFECT_SIZE="0.21988804885082847" MODIFIED="2015-02-27 11:51:48 -0500" MODIFIED_BY="[Empty name]" ORDER="30" O_E="0.0" SE="0.24007764428270723" STUDY_ID="STD-Lin-2008" TOTAL_1="222" TOTAL_2="221" VAR="0.05763727528433411" WEIGHT="3.609248361542172"/>
<DICH_DATA CI_END="1.3952293854812883" CI_START="0.5908193698716888" EFFECT_SIZE="0.9079254079254079" ESTIMABLE="YES" EVENTS_1="19" EVENTS_2="22" LOG_CI_END="0.1446456145337173" LOG_CI_START="-0.2285452748859993" LOG_EFFECT_SIZE="-0.04194983017614101" MODIFIED="2015-01-15 16:07:14 -0500" MODIFIED_BY="[Empty name]" ORDER="31" O_E="0.0" SE="0.21921417576983748" STUDY_ID="STD-Manzoni-2006" TOTAL_1="39" TOTAL_2="41" VAR="0.0480548548584492" WEIGHT="4.130359425633933"/>
<DICH_DATA CI_END="2.061934282753387" CI_START="0.30120710274009577" EFFECT_SIZE="0.7880794701986755" ESTIMABLE="YES" EVENTS_1="7" EVENTS_2="9" LOG_CI_END="0.3142748194865939" LOG_CI_START="-0.5211347912878712" LOG_EFFECT_SIZE="-0.10342998590063866" MODIFIED="2015-09-30 14:44:10 -0400" MODIFIED_BY="[Empty name]" ORDER="32" O_E="0.0" SE="0.4907237407131881" STUDY_ID="STD-Manzoni-2009" TOTAL_1="151" TOTAL_2="153" VAR="0.24080978969954425" WEIGHT="1.057895885168681"/>
<DICH_DATA CI_END="0.0" CI_START="0.0" EFFECT_SIZE="0.0" ESTIMABLE="NO" EVENTS_1="0" EVENTS_2="0" LOG_CI_END="0.0" LOG_CI_START="0.0" LOG_EFFECT_SIZE="0.0" MODIFIED="2015-01-15 16:08:06 -0500" MODIFIED_BY="[Empty name]" ORDER="34" O_E="0.0" SE="0.0" STUDY_ID="STD-Millar-1993" TOTAL_1="10" TOTAL_2="10" VAR="0.0" WEIGHT="0.0"/>
<DICH_DATA CI_END="0.9870486050736648" CI_START="0.27394800885192444" EFFECT_SIZE="0.52" ESTIMABLE="YES" EVENTS_1="13" EVENTS_2="25" LOG_CI_END="-0.005661460911371232" LOG_CI_START="-0.5623318518190304" LOG_EFFECT_SIZE="-0.28399665636520083" MODIFIED="2015-03-06 17:01:46 -0500" MODIFIED_BY="Sonja C Sawh" ORDER="397" O_E="0.0" SE="0.32699094318203514" STUDY_ID="STD-Oncel-2014" TOTAL_1="200" TOTAL_2="200" VAR="0.10692307692307693" WEIGHT="2.188860136085327"/>
<DICH_DATA CI_END="2.8046882618812408" CI_START="0.733798036204722" EFFECT_SIZE="1.4345991561181435" ESTIMABLE="YES" EVENTS_1="17" EVENTS_2="12" LOG_CI_END="0.44788459690465426" LOG_CI_START="-0.13442345484035173" LOG_EFFECT_SIZE="0.15673057103215127" MODIFIED="2015-02-24 11:50:44 -0500" MODIFIED_BY="[Empty name]" ORDER="380" O_E="0.0" SE="0.34205063206636055" STUDY_ID="STD-Patole-2014" TOTAL_1="79" TOTAL_2="80" VAR="0.11699863489699676" WEIGHT="2.0258742279753896"/>
<DICH_DATA CI_END="1.0841292191850882" CI_START="0.6103037110051347" EFFECT_SIZE="0.8134175346510293" ESTIMABLE="YES" EVENTS_1="72" EVENTS_2="89" LOG_CI_END="0.035081049577310265" LOG_CI_START="-0.21445398926976714" LOG_EFFECT_SIZE="-0.08968646984622843" MODIFIED="2015-01-15 16:06:02 -0500" MODIFIED_BY="[Empty name]" ORDER="27" O_E="0.0" SE="0.14657811703713694" STUDY_ID="STD-ProPrems-2013" TOTAL_1="548" TOTAL_2="551" VAR="0.02148514439415261" WEIGHT="6.887794629866255"/>
<DICH_DATA CI_END="2.6259421639727685" CI_START="0.7836771859971968" EFFECT_SIZE="1.4345351043643264" ESTIMABLE="YES" EVENTS_1="24" EVENTS_2="17" LOG_CI_END="0.4192851565805403" LOG_CI_START="-0.10586279600322039" LOG_EFFECT_SIZE="0.15671118028865993" MODIFIED="2015-01-15 16:08:22 -0500" MODIFIED_BY="[Empty name]" ORDER="35" O_E="0.0" SE="0.3084745068719909" STUDY_ID="STD-Rojas-2012" TOTAL_1="372" TOTAL_2="378" VAR="0.09515652138991798" WEIGHT="2.4158392247403966"/>
<DICH_DATA CI_END="2.3420336068775534" CI_START="0.6740154060032739" EFFECT_SIZE="1.2564102564102564" ESTIMABLE="YES" EVENTS_1="15" EVENTS_2="13" LOG_CI_END="0.3695931226649343" LOG_CI_START="-0.17133017666090547" LOG_EFFECT_SIZE="0.09913147300201444" MODIFIED="2015-01-15 16:08:34 -0500" MODIFIED_BY="[Empty name]" ORDER="36" O_E="0.0" SE="0.317741023637514" STUDY_ID="STD-Rouge-2009" TOTAL_1="45" TOTAL_2="49" VAR="0.10095935810221524" WEIGHT="2.298304445918667"/>
<DICH_DATA CI_END="0.9762230837317001" CI_START="0.5580533687201684" EFFECT_SIZE="0.7380952380952381" ESTIMABLE="YES" EVENTS_1="31" EVENTS_2="42" LOG_CI_END="-0.010450927248263048" LOG_CI_START="-0.2533242658789925" LOG_EFFECT_SIZE="-0.13188759656362775" MODIFIED="2015-02-25 12:22:28 -0500" MODIFIED_BY="[Empty name]" ORDER="375" O_E="0.0" SE="0.1426650013541062" STUDY_ID="STD-Roy-2014" TOTAL_1="56" TOTAL_2="56" VAR="0.020353302611367127" WEIGHT="7.08941135061603"/>
<DICH_DATA CI_END="0.8758200114423731" CI_START="0.26823793914978533" EFFECT_SIZE="0.4846938775510204" ESTIMABLE="YES" EVENTS_1="13" EVENTS_2="28" LOG_CI_END="-0.057585135919745165" LOG_CI_START="-0.5714797962155114" LOG_EFFECT_SIZE="-0.3145324660676283" MODIFIED="2015-01-15 16:09:32 -0500" MODIFIED_BY="[Empty name]" ORDER="37" O_E="0.0" SE="0.30186426727732774" STUDY_ID="STD-Samanta-2009" TOTAL_1="91" TOTAL_2="95" VAR="0.09112203585887796" WEIGHT="2.504902247738845"/>
<DICH_DATA CI_END="1.7766478778139467" CI_START="0.7002416493286514" EFFECT_SIZE="1.1153846153846154" ESTIMABLE="YES" EVENTS_1="29" EVENTS_2="26" LOG_CI_END="0.24960136147114734" LOG_CI_START="-0.1547520616148711" LOG_EFFECT_SIZE="0.047424649928138135" MODIFIED="2015-02-27 15:35:14 -0500" MODIFIED_BY="[Empty name]" ORDER="38" O_E="0.0" SE="0.2375192023024526" STUDY_ID="STD-Sari-2011" TOTAL_1="121" TOTAL_2="121" VAR="0.05641537146239341" WEIGHT="3.6682636856426485"/>
<DICH_DATA CI_END="1.3056928167778705" CI_START="0.4423705120974588" EFFECT_SIZE="0.76" ESTIMABLE="YES" EVENTS_1="19" EVENTS_2="25" LOG_CI_END="0.11584101486389661" LOG_CI_START="-0.3542138303023139" LOG_EFFECT_SIZE="-0.11918640771920865" MODIFIED="2015-02-24 11:07:59 -0500" MODIFIED_BY="[Empty name]" ORDER="334" O_E="0.0" SE="0.27611254285964193" STUDY_ID="STD-Serce-2013" TOTAL_1="122" TOTAL_2="122" VAR="0.07623813632441762" WEIGHT="2.899212448039237"/>
<DICH_DATA CI_END="1.0570940216442366" CI_START="0.4740800479334235" EFFECT_SIZE="0.7079174983366601" ESTIMABLE="YES" EVENTS_1="38" EVENTS_2="54" LOG_CI_END="0.024113616697491513" LOG_CI_START="-0.324148321953249" LOG_EFFECT_SIZE="-0.15001735262787874" MODIFIED="2016-07-20 12:47:06 -0400" MODIFIED_BY="[Empty name]" ORDER="1013" O_E="0.0" SE="0.2045707866878444" STUDY_ID="STD-Sinha-2015" TOTAL_1="668" TOTAL_2="672" VAR="0.04184920676608354" WEIGHT="4.556396028870779"/>
<DICH_DATA CI_END="2.2273339739655307" CI_START="0.006362914482768247" EFFECT_SIZE="0.11904761904761904" ESTIMABLE="YES" EVENTS_1="0" EVENTS_2="3" LOG_CI_END="0.3477853414954948" LOG_CI_START="-2.196343913619258" LOG_EFFECT_SIZE="-0.9242792860618817" MODIFIED="2015-03-10 11:22:31 -0400" MODIFIED_BY="[Empty name]" ORDER="39" O_E="0.0" SE="1.4944341180973264" STUDY_ID="STD-Stratiki-2007" TOTAL_1="41" TOTAL_2="34" VAR="2.2333333333333334" WEIGHT="0.1217444715768582"/>
<DICH_DATA CI_END="1.339380570908681" CI_START="0.462419880331651" EFFECT_SIZE="0.7869918699186992" ESTIMABLE="YES" EVENTS_1="20" EVENTS_2="25" LOG_CI_END="0.12690399475818034" LOG_CI_START="-0.33496350302018896" LOG_EFFECT_SIZE="-0.10402975413100427" MODIFIED="2016-07-20 14:33:38 -0400" MODIFIED_BY="[Empty name]" ORDER="1022" O_E="0.0" SE="0.2713032544760008" STUDY_ID="STD-Tewari-2015" TOTAL_1="123" TOTAL_2="121" VAR="0.07360545588926963" WEIGHT="2.982249637234892"/>
<DICH_DATA CI_END="4.855798132104435" CI_START="0.20593936831690612" EFFECT_SIZE="1.0" ESTIMABLE="YES" EVENTS_1="4" EVENTS_2="2" LOG_CI_END="0.6862606237147656" LOG_CI_START="-0.6862606237147656" LOG_EFFECT_SIZE="0.0" MODIFIED="2015-03-11 10:27:04 -0400" MODIFIED_BY="[Empty name]" ORDER="431" O_E="0.0" SE="0.806225774829855" STUDY_ID="STD-Underwood-2009a" TOTAL_1="30" TOTAL_2="15" VAR="0.65" WEIGHT="0.4101750534194226"/>
<DICH_DATA CI_END="2.8882276662167143" CI_START="0.07061569859802672" EFFECT_SIZE="0.45161290322580644" ESTIMABLE="YES" EVENTS_1="2" EVENTS_2="2" LOG_CI_END="0.4606314237606989" LOG_CI_START="-1.1510987400727681" LOG_EFFECT_SIZE="-0.3452336581560347" MODIFIED="2015-03-11 10:27:15 -0400" MODIFIED_BY="[Empty name]" ORDER="432" O_E="0.0" SE="0.9467382764287602" STUDY_ID="STD-Underwood-2009b-multi" TOTAL_1="31" TOTAL_2="14" VAR="0.8963133640552996" WEIGHT="0.29971297278646625"/>
<DICH_DATA CI_END="2.5649036634019367" CI_START="0.09746954771331051" EFFECT_SIZE="0.5" ESTIMABLE="YES" EVENTS_1="2" EVENTS_2="4" LOG_CI_END="0.40907105785381914" LOG_CI_START="-1.0111310491817815" LOG_EFFECT_SIZE="-0.3010299956639812" MODIFIED="2015-03-27 09:32:46 -0400" MODIFIED_BY="[Empty name]" ORDER="746" O_E="0.0" SE="0.8342337477865218" STUDY_ID="STD-Van-Niekerk-2014a-_x0028_HIV_x002d_exposed_x0029_" TOTAL_1="37" TOTAL_2="37" VAR="0.695945945945946" WEIGHT="0.38378985354927464"/>
<DICH_DATA CI_END="4.572386318231226" CI_START="0.367507023868782" EFFECT_SIZE="1.2962962962962963" ESTIMABLE="YES" EVENTS_1="5" EVENTS_2="4" LOG_CI_END="0.6601429165588167" LOG_CI_START="-0.43473435617624007" LOG_EFFECT_SIZE="0.11270428019128832" MODIFIED="2015-03-27 09:32:46 -0400" MODIFIED_BY="[Empty name]" ORDER="747" O_E="0.0" SE="0.6431363297344806" STUDY_ID="STD-Van-Niekerk-2014b-_x0028_HIV_x002d_unexposed_x0029_" TOTAL_1="54" TOTAL_2="56" VAR="0.4136243386243386" WEIGHT="0.6346410964655692"/>
</DICH_SUBGROUP>
<DICH_SUBGROUP CHI2="42.066852306343726" CI_END="1.0012934879975222" CI_START="0.771088469898675" DF="29" EFFECT_SIZE="0.8786841660002283" ESTIMABLE="YES" EVENTS_1="563" EVENTS_2="633" I2="31.062110878149138" ID="CMP-001.02.02" LOG_CI_END="5.6139170124021E-4" LOG_CI_START="-0.11289579084064526" LOG_EFFECT_SIZE="-0.056167199569702515" MODIFIED="2016-07-20 14:34:22 -0400" MODIFIED_BY="[Empty name]" NO="2" P_CHI2="0.05538690609609509" P_Z="0.052310700034861324" STUDIES="31" TAU2="0.0345783754575654" TOTAL_1="4418" TOTAL_2="4289" WEIGHT="99.99999999999997" Z="1.9405679887820195">
<NAME>Culture-Proven Sepsis</NAME>
<DICH_DATA CI_END="1.5393887840725833" CI_START="0.44616835565278196" EFFECT_SIZE="0.82875" ESTIMABLE="YES" EVENTS_1="13" EVENTS_2="16" LOG_CI_END="0.18734831798211266" LOG_CI_START="-0.3505012351564536" LOG_EFFECT_SIZE="-0.08157645858717046" MODIFIED="2015-02-24 10:30:24 -0500" MODIFIED_BY="[Empty name]" NOTES="&lt;p&gt;Santosh will check on definition with authors.&lt;/p&gt;" NOTES_MODIFIED="2015-02-24 10:30:24 -0500" NOTES_MODIFIED_BY="[Empty name]" ORDER="21" O_E="0.0" SE="0.31593548991182047" STUDY_ID="STD-Al_x002d_Hosni-2012" TOTAL_1="50" TOTAL_2="51" VAR="0.09981523378582202" WEIGHT="3.3049171432102953"/>
<DICH_DATA CI_END="1.9969681635960383" CI_START="0.858836494042998" EFFECT_SIZE="1.3096064814814814" ESTIMABLE="YES" EVENTS_1="31" EVENTS_2="24" LOG_CI_END="0.30037114124287273" LOG_CI_START="-0.0660895096191646" LOG_EFFECT_SIZE="0.11714081581185407" MODIFIED="2015-02-23 15:30:58 -0500" MODIFIED_BY="[Empty name]" ORDER="22" O_E="0.0" SE="0.21526080032583847" STUDY_ID="STD-Bin_x002d_Nun-2005" TOTAL_1="72" TOTAL_2="73" VAR="0.0463372121569205" WEIGHT="5.489174041997083"/>
<DICH_DATA CI_END="3.300504831366414" CI_START="0.15096778270355904" EFFECT_SIZE="0.7058823529411765" ESTIMABLE="YES" EVENTS_1="3" EVENTS_2="3" LOG_CI_END="0.5185803728198379" LOG_CI_START="-0.8211157234811362" LOG_EFFECT_SIZE="-0.15126767533064908" MODIFIED="2015-02-23 15:30:58 -0500" MODIFIED_BY="[Empty name]" ORDER="24" O_E="0.0" SE="0.7869441185698219" STUDY_ID="STD-Costalos-2003" TOTAL_1="51" TOTAL_2="36" VAR="0.6192810457516339" WEIGHT="0.6792893529085816"/>
<DICH_DATA CI_END="1.3011143985970612" CI_START="0.7122130789918308" EFFECT_SIZE="0.9626373626373627" ESTIMABLE="YES" EVENTS_1="73" EVENTS_2="77" LOG_CI_END="0.11431548295300699" LOG_CI_START="-0.1473900552590327" LOG_EFFECT_SIZE="-0.01653728615301286" MODIFIED="2016-05-16 10:23:53 -0400" MODIFIED_BY="[Empty name]" ORDER="917" O_E="0.0" SE="0.15372712860905924" STUDY_ID="STD-Costeloe-2016" TOTAL_1="650" TOTAL_2="660" VAR="0.023632030070386237" WEIGHT="7.63024650142832"/>
<DICH_DATA CI_END="2.4372620770716695" CI_START="0.5396886839989264" EFFECT_SIZE="1.1468926553672316" ESTIMABLE="YES" EVENTS_1="14" EVENTS_2="12" LOG_CI_END="0.3869022310749261" LOG_CI_START="-0.2678566879721136" LOG_EFFECT_SIZE="0.059522771551406284" MODIFIED="2015-02-23 15:30:58 -0500" MODIFIED_BY="[Empty name]" ORDER="25" O_E="0.0" SE="0.38460863015715235" STUDY_ID="STD-Dani-2002" TOTAL_1="295" TOTAL_2="290" VAR="0.14792379839136122" WEIGHT="2.43372302783663"/>
<DICH_DATA CI_END="1.6866920452646517" CI_START="0.5457526898396345" EFFECT_SIZE="0.9594356261022927" ESTIMABLE="YES" EVENTS_1="20" EVENTS_2="21" LOG_CI_END="0.22703579672615087" LOG_CI_START="-0.26300411511560434" LOG_EFFECT_SIZE="-0.0179841591947267" MODIFIED="2015-02-23 15:30:58 -0500" MODIFIED_BY="[Empty name]" ORDER="26" O_E="0.0" SE="0.2878518699525324" STUDY_ID="STD-Demirel-2013" TOTAL_1="135" TOTAL_2="136" VAR="0.08285869903516963" WEIGHT="3.782108376293499"/>
<DICH_DATA CI_END="1.419727109743648" CI_START="0.26674015185950095" EFFECT_SIZE="0.6153846153846154" ESTIMABLE="YES" EVENTS_1="8" EVENTS_2="13" LOG_CI_END="0.15220487528318624" LOG_CI_START="-0.5739116059129726" LOG_EFFECT_SIZE="-0.21085336531489315" MODIFIED="2016-07-20 10:05:15 -0400" MODIFIED_BY="[Empty name]" ORDER="943" O_E="0.0" SE="0.4265244153891743" STUDY_ID="STD-Dilli-2015a" TOTAL_1="100" TOTAL_2="100" VAR="0.1819230769230769" WEIGHT="2.0515323950135755"/>
<DICH_DATA CI_END="1.943067452677952" CI_START="0.3293761104988644" EFFECT_SIZE="0.8" ESTIMABLE="YES" EVENTS_1="8" EVENTS_2="10" LOG_CI_END="0.28848787719131563" LOG_CI_START="-0.48230790320742845" LOG_EFFECT_SIZE="-0.09691001300805639" MODIFIED="2016-07-20 10:05:31 -0400" MODIFIED_BY="[Empty name]" ORDER="944" O_E="0.0" SE="0.4527692569068708" STUDY_ID="STD-Dilli-2015b" TOTAL_1="100" TOTAL_2="100" VAR="0.205" WEIGHT="1.8539225098178662"/>
<DICH_DATA CI_END="1.308075757676022" CI_START="0.20016631232828158" EFFECT_SIZE="0.5116959064327485" ESTIMABLE="YES" EVENTS_1="10" EVENTS_2="6" LOG_CI_END="0.116632897037101" LOG_CI_START="-0.6986090117767821" LOG_EFFECT_SIZE="-0.29098805736984057" MODIFIED="2016-07-20 10:56:04 -0400" MODIFIED_BY="[Empty name]" ORDER="951" O_E="0.0" SE="0.4788771327498075" STUDY_ID="STD-Dutta-2015" TOTAL_1="114" TOTAL_2="35" VAR="0.2293233082706767" WEIGHT="1.683050054291275"/>
<DICH_DATA CI_END="1.2582971592283314" CI_START="0.7241191145596867" EFFECT_SIZE="0.9545454545454546" ESTIMABLE="YES" EVENTS_1="42" EVENTS_2="44" LOG_CI_END="0.09978321612765571" LOG_CI_START="-0.14018998830422966" LOG_EFFECT_SIZE="-0.02020338608828695" MODIFIED="2015-03-02 15:06:27 -0500" MODIFIED_BY="[Empty name]" ORDER="442" O_E="0.0" SE="0.1409614481698094" STUDY_ID="STD-Fernandez_x002d_Carrocera-2013" TOTAL_1="75" TOTAL_2="75" VAR="0.019870129870129864" WEIGHT="8.15742765486814"/>
<DICH_DATA CI_END="1.3388367900283658" CI_START="0.06277932320941755" EFFECT_SIZE="0.28991596638655465" ESTIMABLE="YES" EVENTS_1="2" EVENTS_2="8" LOG_CI_END="0.12672763787066618" LOG_CI_START="-1.2021833705091793" LOG_EFFECT_SIZE="-0.5377278663192566" MODIFIED="2015-02-23 15:30:58 -0500" MODIFIED_BY="[Empty name]" ORDER="304" O_E="0.0" SE="0.7806089045379049" STUDY_ID="STD-Hua-2014" TOTAL_1="119" TOTAL_2="138" VAR="0.609350261843868" WEIGHT="0.6897654761679101"/>
<DICH_DATA CI_END="1.0356157667938422" CI_START="0.38920634277902044" EFFECT_SIZE="0.6348765432098765" ESTIMABLE="YES" EVENTS_1="22" EVENTS_2="36" LOG_CI_END="0.015198653755339369" LOG_CI_START="-0.40982009077911563" LOG_EFFECT_SIZE="-0.19731071851188814" MODIFIED="2015-02-23 15:30:58 -0500" MODIFIED_BY="[Empty name]" ORDER="29" O_E="0.0" SE="0.2496581144162552" STUDY_ID="STD-Lin-2005" TOTAL_1="180" TOTAL_2="187" VAR="0.06232917409387998" WEIGHT="4.583334788489161"/>
<DICH_DATA CI_END="2.6560883083807356" CI_START="1.0364147557653902" EFFECT_SIZE="1.6591591591591592" ESTIMABLE="YES" EVENTS_1="40" EVENTS_2="24" LOG_CI_END="0.42424251015565617" LOG_CI_START="0.015533587546000805" LOG_EFFECT_SIZE="0.21988804885082847" MODIFIED="2015-02-27 11:53:43 -0500" MODIFIED_BY="[Empty name]" ORDER="30" O_E="0.0" SE="0.24007764428270723" STUDY_ID="STD-Lin-2008" TOTAL_1="222" TOTAL_2="221" VAR="0.05763727528433411" WEIGHT="4.816533197488638"/>
<DICH_DATA CI_END="1.3952293854812883" CI_START="0.5908193698716888" EFFECT_SIZE="0.9079254079254079" ESTIMABLE="YES" EVENTS_1="19" EVENTS_2="22" LOG_CI_END="0.1446456145337173" LOG_CI_START="-0.2285452748859993" LOG_EFFECT_SIZE="-0.04194983017614101" MODIFIED="2015-02-23 15:30:58 -0500" MODIFIED_BY="[Empty name]" ORDER="31" O_E="0.0" SE="0.21921417576983748" STUDY_ID="STD-Manzoni-2006" TOTAL_1="39" TOTAL_2="41" VAR="0.0480548548584492" WEIGHT="5.3750741853825"/>
<DICH_DATA CI_END="2.061934282753387" CI_START="0.30120710274009577" EFFECT_SIZE="0.7880794701986755" ESTIMABLE="YES" EVENTS_1="7" EVENTS_2="9" LOG_CI_END="0.3142748194865939" LOG_CI_START="-0.5211347912878712" LOG_EFFECT_SIZE="-0.10342998590063866" MODIFIED="2015-09-30 14:44:32 -0400" MODIFIED_BY="[Empty name]" ORDER="32" O_E="0.0" SE="0.4907237407131881" STUDY_ID="STD-Manzoni-2009" TOTAL_1="151" TOTAL_2="153" VAR="0.24080978969954425" WEIGHT="1.612849785585312"/>
<DICH_DATA CI_END="0.0" CI_START="0.0" EFFECT_SIZE="0.0" ESTIMABLE="NO" EVENTS_1="0" EVENTS_2="0" LOG_CI_END="0.0" LOG_CI_START="0.0" LOG_EFFECT_SIZE="0.0" MODIFIED="2015-02-23 15:30:58 -0500" MODIFIED_BY="[Empty name]" ORDER="34" O_E="0.0" SE="0.0" STUDY_ID="STD-Millar-1993" TOTAL_1="10" TOTAL_2="10" VAR="0.0" WEIGHT="0.0"/>
<DICH_DATA CI_END="0.9870486050736648" CI_START="0.27394800885192444" EFFECT_SIZE="0.52" ESTIMABLE="YES" EVENTS_1="13" EVENTS_2="25" LOG_CI_END="-0.005661460911371232" LOG_CI_START="-0.5623318518190304" LOG_EFFECT_SIZE="-0.28399665636520083" MODIFIED="2015-03-06 17:02:49 -0500" MODIFIED_BY="Sonja C Sawh" ORDER="397" O_E="0.0" SE="0.32699094318203514" STUDY_ID="STD-Oncel-2014" TOTAL_1="200" TOTAL_2="200" VAR="0.10692307692307693" WEIGHT="3.1389058956905704"/>
<DICH_DATA CI_END="2.8046882618812408" CI_START="0.733798036204722" EFFECT_SIZE="1.4345991561181435" ESTIMABLE="YES" EVENTS_1="17" EVENTS_2="12" LOG_CI_END="0.44788459690465426" LOG_CI_START="-0.13442345484035173" LOG_EFFECT_SIZE="0.15673057103215127" MODIFIED="2015-02-24 11:50:57 -0500" MODIFIED_BY="[Empty name]" ORDER="380" O_E="0.0" SE="0.34205063206636055" STUDY_ID="STD-Patole-2014" TOTAL_1="79" TOTAL_2="80" VAR="0.11699863489699676" WEIGHT="2.9302579730753235"/>
<DICH_DATA CI_END="1.0841292191850882" CI_START="0.6103037110051347" EFFECT_SIZE="0.8134175346510293" ESTIMABLE="YES" EVENTS_1="72" EVENTS_2="89" LOG_CI_END="0.035081049577310265" LOG_CI_START="-0.21445398926976714" LOG_EFFECT_SIZE="-0.08968646984622843" MODIFIED="2015-02-23 15:30:58 -0500" MODIFIED_BY="[Empty name]" ORDER="27" O_E="0.0" SE="0.14657811703713694" STUDY_ID="STD-ProPrems-2013" TOTAL_1="548" TOTAL_2="551" VAR="0.02148514439415261" WEIGHT="7.922437697474785"/>
<DICH_DATA CI_END="2.6259421639727685" CI_START="0.7836771859971968" EFFECT_SIZE="1.4345351043643264" ESTIMABLE="YES" EVENTS_1="24" EVENTS_2="17" LOG_CI_END="0.4192851565805403" LOG_CI_START="-0.10586279600322039" LOG_EFFECT_SIZE="0.15671118028865993" MODIFIED="2015-02-23 15:30:58 -0500" MODIFIED_BY="[Empty name]" ORDER="35" O_E="0.0" SE="0.3084745068719909" STUDY_ID="STD-Rojas-2012" TOTAL_1="372" TOTAL_2="378" VAR="0.09515652138991798" WEIGHT="3.4235949919359925"/>
<DICH_DATA CI_END="0.8387040114578734" CI_START="0.012212193223099462" EFFECT_SIZE="0.10120481927710843" ESTIMABLE="YES" EVENTS_1="1" EVENTS_2="5" LOG_CI_END="-0.07639127977990284" LOG_CI_START="-1.9132063328484818" LOG_EFFECT_SIZE="-0.9947988063141923" MODIFIED="2015-03-11 11:23:49 -0400" MODIFIED_BY="[Empty name]" ORDER="445" O_E="0.0" SE="1.078954254553636" STUDY_ID="STD-Romeo-2011a" TOTAL_1="83" TOTAL_2="42" VAR="1.164142283419392" WEIGHT="0.37052814585050664"/>
<DICH_DATA CI_END="1.2933248311203251" CI_START="0.04716761548998247" EFFECT_SIZE="0.2469879518072289" ESTIMABLE="YES" EVENTS_1="2" EVENTS_2="4" LOG_CI_END="0.11170761586707287" LOG_CI_START="-1.3263560785077122" LOG_EFFECT_SIZE="-0.6073242313203197" MODIFIED="2015-03-11 11:23:58 -0400" MODIFIED_BY="[Empty name]" ORDER="446" O_E="0.0" SE="0.844725732605842" STUDY_ID="STD-Romeo-2011b" TOTAL_1="83" TOTAL_2="41" VAR="0.7135615633264766" WEIGHT="0.5936853790325286"/>
<DICH_DATA CI_END="2.3420336068775534" CI_START="0.6740154060032739" EFFECT_SIZE="1.2564102564102564" ESTIMABLE="YES" EVENTS_1="15" EVENTS_2="13" LOG_CI_END="0.3695931226649343" LOG_CI_START="-0.17133017666090547" LOG_EFFECT_SIZE="0.09913147300201444" MODIFIED="2015-02-23 15:30:58 -0500" MODIFIED_BY="[Empty name]" ORDER="36" O_E="0.0" SE="0.317741023637514" STUDY_ID="STD-Rouge-2009" TOTAL_1="45" TOTAL_2="49" VAR="0.10095935810221524" WEIGHT="3.2770191109214206"/>
<DICH_DATA CI_END="0.9762230837317001" CI_START="0.5580533687201684" EFFECT_SIZE="0.7380952380952381" ESTIMABLE="YES" EVENTS_1="31" EVENTS_2="42" LOG_CI_END="-0.010450927248263048" LOG_CI_START="-0.2533242658789925" LOG_EFFECT_SIZE="-0.13188759656362775" MODIFIED="2015-03-11 14:18:33 -0400" MODIFIED_BY="[Empty name]" ORDER="375" O_E="0.0" SE="0.1426650013541062" STUDY_ID="STD-Roy-2014" TOTAL_1="56" TOTAL_2="56" VAR="0.020353302611367127" WEIGHT="8.08567585663432"/>
<DICH_DATA CI_END="0.8758200114423731" CI_START="0.26823793914978533" EFFECT_SIZE="0.4846938775510204" ESTIMABLE="YES" EVENTS_1="13" EVENTS_2="28" LOG_CI_END="-0.057585135919745165" LOG_CI_START="-0.5714797962155114" LOG_EFFECT_SIZE="-0.3145324660676283" MODIFIED="2015-02-23 15:30:58 -0500" MODIFIED_BY="[Empty name]" ORDER="37" O_E="0.0" SE="0.30186426727732774" STUDY_ID="STD-Samanta-2009" TOTAL_1="91" TOTAL_2="95" VAR="0.09112203585887796" WEIGHT="3.533478836503015"/>
<DICH_DATA CI_END="1.7766478778139467" CI_START="0.7002416493286514" EFFECT_SIZE="1.1153846153846154" ESTIMABLE="YES" EVENTS_1="29" EVENTS_2="26" LOG_CI_END="0.24960136147114734" LOG_CI_START="-0.1547520616148711" LOG_EFFECT_SIZE="0.047424649928138135" MODIFIED="2015-02-27 15:35:24 -0500" MODIFIED_BY="[Empty name]" ORDER="38" O_E="0.0" SE="0.2375192023024526" STUDY_ID="STD-Sari-2011" TOTAL_1="121" TOTAL_2="121" VAR="0.05641537146239341" WEIGHT="4.881211711361602"/>
<DICH_DATA CI_END="1.3056928167778705" CI_START="0.4423705120974588" EFFECT_SIZE="0.76" ESTIMABLE="YES" EVENTS_1="19" EVENTS_2="25" LOG_CI_END="0.11584101486389661" LOG_CI_START="-0.3542138303023139" LOG_EFFECT_SIZE="-0.11918640771920865" MODIFIED="2015-02-24 11:08:09 -0500" MODIFIED_BY="[Empty name]" ORDER="335" O_E="0.0" SE="0.27611254285964193" STUDY_ID="STD-Serce-2013" TOTAL_1="122" TOTAL_2="122" VAR="0.07623813632441762" WEIGHT="4.008064646541148"/>
<DICH_DATA CI_END="2.2273339739655307" CI_START="0.006362914482768247" EFFECT_SIZE="0.11904761904761904" ESTIMABLE="YES" EVENTS_1="0" EVENTS_2="3" LOG_CI_END="0.3477853414954948" LOG_CI_START="-2.196343913619258" LOG_EFFECT_SIZE="-0.9242792860618817" MODIFIED="2015-03-10 11:22:40 -0400" MODIFIED_BY="[Empty name]" ORDER="39" O_E="0.0" SE="1.4944341180973264" STUDY_ID="STD-Stratiki-2007" TOTAL_1="41" TOTAL_2="34" VAR="2.2333333333333334" WEIGHT="0.19584525332477493"/>
<DICH_DATA CI_END="1.7170549359179654" CI_START="0.2981061468297048" EFFECT_SIZE="0.7154471544715447" ESTIMABLE="YES" EVENTS_1="8" EVENTS_2="11" LOG_CI_END="0.23478419031779543" LOG_CI_START="-0.525629068896254" LOG_EFFECT_SIZE="-0.1454224392892293" MODIFIED="2016-07-20 14:34:22 -0400" MODIFIED_BY="[Empty name]" ORDER="1023" O_E="0.0" SE="0.44667051256867246" STUDY_ID="STD-Tewari-2015" TOTAL_1="123" TOTAL_2="121" VAR="0.19951454679836056" WEIGHT="1.8973651097438635"/>
<DICH_DATA CI_END="2.5649036634019367" CI_START="0.09746954771331051" EFFECT_SIZE="0.5" ESTIMABLE="YES" EVENTS_1="2" EVENTS_2="4" LOG_CI_END="0.40907105785381914" LOG_CI_START="-1.0111310491817815" LOG_EFFECT_SIZE="-0.3010299956639812" MODIFIED="2015-03-27 09:31:55 -0400" MODIFIED_BY="[Empty name]" ORDER="746" O_E="0.0" SE="0.8342337477865218" STUDY_ID="STD-Van-Niekerk-2014a-_x0028_HIV_x002d_exposed_x0029_" TOTAL_1="37" TOTAL_2="37" VAR="0.695945945945946" WEIGHT="0.6080013082562944"/>
<DICH_DATA CI_END="4.572386318231226" CI_START="0.367507023868782" EFFECT_SIZE="1.2962962962962963" ESTIMABLE="YES" EVENTS_1="5" EVENTS_2="4" LOG_CI_END="0.6601429165588167" LOG_CI_START="-0.43473435617624007" LOG_EFFECT_SIZE="0.11270428019128832" MODIFIED="2015-03-27 09:32:24 -0400" MODIFIED_BY="[Empty name]" ORDER="747" O_E="0.0" SE="0.6431363297344806" STUDY_ID="STD-Van-Niekerk-2014b-_x0028_HIV_x002d_unexposed_x0029_" TOTAL_1="54" TOTAL_2="56" VAR="0.4136243386243386" WEIGHT="0.9909795928750478"/>
</DICH_SUBGROUP>
<DICH_SUBGROUP CHI2="16.684774760974115" CI_END="1.1781500275383912" CI_START="0.62262271021043" DF="8" EFFECT_SIZE="0.8564712272928063" ESTIMABLE="YES" EVENTS_1="140" EVENTS_2="154" I2="52.05209471144858" ID="CMP-001.02.03" LOG_CI_END="0.07120059773744689" LOG_CI_START="-0.2057750424405336" LOG_EFFECT_SIZE="-0.06728722235154334" MODIFIED="2015-10-15 13:56:03 -0400" MODIFIED_BY="Sonja C Sawh" NO="3" NOTES="&lt;p&gt;Santosh contacting author for exact numbers on bacterial and fungal sepsis. We have used inverse of &amp;quot;no bacterial infections&amp;quot; and &amp;quot;no fungal infections&amp;quot;.&lt;/p&gt;" NOTES_MODIFIED="2015-10-15 13:56:03 -0400" NOTES_MODIFIED_BY="Sonja C Sawh" P_CHI2="0.03356411461612685" P_Z="0.34095006326528454" STUDIES="9" TAU2="0.10868839042156297" TOTAL_1="1149" TOTAL_2="1063" WEIGHT="100.0" Z="0.9522897561967472">
<NAME>Any Bacterial sepsis</NAME>
<DICH_DATA CI_END="1.3583789802935855" CI_START="0.3620135246746221" EFFECT_SIZE="0.70125" ESTIMABLE="YES" EVENTS_1="11" EVENTS_2="16" LOG_CI_END="0.1330209526310787" LOG_CI_START="-0.4412752041026431" LOG_EFFECT_SIZE="-0.15412712573578216" MODIFIED="2015-01-15 16:11:05 -0500" MODIFIED_BY="[Empty name]" ORDER="40" O_E="0.0" SE="0.3373444052772122" STUDY_ID="STD-Al_x002d_Hosni-2012" TOTAL_1="50" TOTAL_2="51" VAR="0.11380124777183602" WEIGHT="11.897304139439942"/>
<DICH_DATA CI_END="2.4372620770716695" CI_START="0.5396886839989264" EFFECT_SIZE="1.1468926553672316" ESTIMABLE="YES" EVENTS_1="14" EVENTS_2="12" LOG_CI_END="0.3869022310749261" LOG_CI_START="-0.2678566879721136" LOG_EFFECT_SIZE="0.059522771551406284" MODIFIED="2015-02-24 10:37:58 -0500" MODIFIED_BY="[Empty name]" ORDER="25" O_E="0.0" SE="0.38460863015715235" STUDY_ID="STD-Dani-2002" TOTAL_1="295" TOTAL_2="290" VAR="0.14792379839136122" WEIGHT="10.315281225361282"/>
<DICH_DATA CI_END="2.6560883083807356" CI_START="1.0364147557653902" EFFECT_SIZE="1.6591591591591592" ESTIMABLE="YES" EVENTS_1="40" EVENTS_2="24" LOG_CI_END="0.42424251015565617" LOG_CI_START="0.015533587546000805" LOG_EFFECT_SIZE="0.21988804885082847" MODIFIED="2015-02-27 12:08:22 -0500" MODIFIED_BY="[Empty name]" ORDER="380" O_E="0.0" SE="0.24007764428270723" STUDY_ID="STD-Lin-2008" TOTAL_1="222" TOTAL_2="221" VAR="0.05763727528433411" WEIGHT="15.914722975715533"/>
<DICH_DATA CI_END="1.5892230254204298" CI_START="0.5414250259831839" EFFECT_SIZE="0.9276018099547512" ESTIMABLE="YES" EVENTS_1="15" EVENTS_2="17" LOG_CI_END="0.20118484869429604" LOG_CI_START="-0.2664616739530088" LOG_EFFECT_SIZE="-0.032638412629356385" MODIFIED="2015-02-27 15:08:42 -0500" MODIFIED_BY="[Empty name]" ORDER="399" O_E="0.0" SE="0.274697882290648" STUDY_ID="STD-Manzoni-2006" TOTAL_1="39" TOTAL_2="41" VAR="0.07545892653496672" WEIGHT="14.374506982828784"/>
<DICH_DATA CI_END="1.0718411663724055" CI_START="0.2775790578784812" EFFECT_SIZE="0.5454545454545454" ESTIMABLE="YES" EVENTS_1="12" EVENTS_2="22" LOG_CI_END="0.03013043304445009" LOG_CI_START="-0.556613302593613" LOG_EFFECT_SIZE="-0.26324143477458145" MODIFIED="2015-03-16 11:24:16 -0400" MODIFIED_BY="[Empty name]" ORDER="456" O_E="0.0" SE="0.3446561747421316" STUDY_ID="STD-Oncel-2014" TOTAL_1="200" TOTAL_2="200" VAR="0.11878787878787878" WEIGHT="11.636496864750551"/>
<DICH_DATA CI_END="1.3837274004606364" CI_START="0.003864841769066049" EFFECT_SIZE="0.07312925170068027" ESTIMABLE="YES" EVENTS_1="0" EVENTS_2="3" LOG_CI_END="0.14105054088920838" LOG_CI_START="-2.412868281882312" LOG_EFFECT_SIZE="-1.1359088704965519" MODIFIED="2015-02-24 12:30:55 -0500" MODIFIED_BY="[Empty name]" ORDER="391" O_E="0.0" SE="1.500184558598053" STUDY_ID="STD-Romeo-2011a" TOTAL_1="83" TOTAL_2="42" VAR="2.2505537098560353" WEIGHT="1.1219818827196077"/>
<DICH_DATA CI_END="2.6450886434680276" CI_START="0.023062761427136036" EFFECT_SIZE="0.2469879518072289" ESTIMABLE="YES" EVENTS_1="1" EVENTS_2="2" LOG_CI_END="0.4224402308982151" LOG_CI_START="-1.6370886935388544" LOG_EFFECT_SIZE="-0.6073242313203197" MODIFIED="2015-02-24 12:32:04 -0500" MODIFIED_BY="[Empty name]" ORDER="392" O_E="0.0" SE="1.2097774850469307" STUDY_ID="STD-Romeo-2011b" TOTAL_1="83" TOTAL_2="41" VAR="1.4635615633264767" WEIGHT="1.6835916497568677"/>
<DICH_DATA CI_END="0.9518768277458429" CI_START="0.4254318057567811" EFFECT_SIZE="0.6363636363636364" ESTIMABLE="YES" EVENTS_1="21" EVENTS_2="33" LOG_CI_END="-0.0214192454087365" LOG_CI_START="-0.3711700448791999" LOG_EFFECT_SIZE="-0.19629464514396822" MODIFIED="2015-02-25 12:24:12 -0500" MODIFIED_BY="[Empty name]" ORDER="376" O_E="0.0" SE="0.20544535090332955" STUDY_ID="STD-Roy-2014" TOTAL_1="56" TOTAL_2="56" VAR="0.04220779220779221" WEIGHT="17.54204014532752"/>
<DICH_DATA CI_END="1.6938135440305606" CI_START="0.6385590691560117" EFFECT_SIZE="1.04" ESTIMABLE="YES" EVENTS_1="26" EVENTS_2="25" LOG_CI_END="0.228865601239394" LOG_CI_START="-0.1947989226418333" LOG_EFFECT_SIZE="0.01703333929878037" MODIFIED="2015-02-27 15:36:03 -0500" MODIFIED_BY="[Empty name]" ORDER="411" O_E="0.0" SE="0.24886263850104892" STUDY_ID="STD-Sari-2011" TOTAL_1="121" TOTAL_2="121" VAR="0.06193261284170376" WEIGHT="15.514074134099902"/>
</DICH_SUBGROUP>
<DICH_SUBGROUP CHI2="8.887945195708859" CI_END="1.0559861006960536" CI_START="0.4305356827477739" DF="8" EFFECT_SIZE="0.674269750793653" ESTIMABLE="YES" EVENTS_1="42" EVENTS_2="60" I2="9.990444092044617" ID="CMP-001.02.04" LOG_CI_END="0.02365820188081171" LOG_CI_START="-0.3659908484420285" LOG_EFFECT_SIZE="-0.17116632328060838" MODIFIED="2016-05-16 10:24:49 -0400" MODIFIED_BY="[Empty name]" NO="4" P_CHI2="0.35183690972395254" P_Z="0.08507696031748488" STUDIES="12" TAU2="0.05832904891091973" TOTAL_1="1912" TOTAL_2="1844" WEIGHT="100.0" Z="1.7219589203062267">
<NAME>Any Fungal sepsis</NAME>
<DICH_DATA CI_END="103.60137248822906" CI_START="0.2508654395252152" EFFECT_SIZE="5.098039215686274" ESTIMABLE="YES" EVENTS_1="2" EVENTS_2="0" LOG_CI_END="2.015365508885238" LOG_CI_START="-0.600559165139475" LOG_EFFECT_SIZE="0.7074031718728816" MODIFIED="2015-01-15 16:11:48 -0500" MODIFIED_BY="[Empty name]" ORDER="41" O_E="0.0" SE="1.5366071025580923" STUDY_ID="STD-Al_x002d_Hosni-2012" TOTAL_1="50" TOTAL_2="51" VAR="2.361161387631976" WEIGHT="2.1652025922995084"/>
<DICH_DATA CI_END="3.4907511295682996" CI_START="0.2953536012426264" EFFECT_SIZE="1.0153846153846153" ESTIMABLE="YES" EVENTS_1="5" EVENTS_2="5" LOG_CI_END="0.5429188872249625" LOG_CI_START="-0.5296577294269363" LOG_EFFECT_SIZE="0.006630578899013076" MODIFIED="2016-05-16 10:24:49 -0400" MODIFIED_BY="[Empty name]" ORDER="919" O_E="0.0" SE="0.6300368139612057" STUDY_ID="STD-Costeloe-2016" TOTAL_1="650" TOTAL_2="660" VAR="0.39694638694638695" WEIGHT="11.506632145399706"/>
<DICH_DATA CI_END="0.0" CI_START="0.0" EFFECT_SIZE="0.0" ESTIMABLE="NO" EVENTS_1="0" EVENTS_2="0" LOG_CI_END="0.0" LOG_CI_START="0.0" LOG_EFFECT_SIZE="0.0" MODIFIED="2015-03-02 12:23:38 -0500" MODIFIED_BY="[Empty name]" ORDER="436" O_E="0.0" SE="0.0" STUDY_ID="STD-Demirel-2013" TOTAL_1="135" TOTAL_2="136" VAR="0.0" WEIGHT="0.0"/>
<DICH_DATA CI_END="0.0" CI_START="0.0" EFFECT_SIZE="0.0" ESTIMABLE="NO" EVENTS_1="0" EVENTS_2="0" LOG_CI_END="0.0" LOG_CI_START="0.0" LOG_EFFECT_SIZE="0.0" MODIFIED="2015-02-27 12:08:29 -0500" MODIFIED_BY="[Empty name]" ORDER="381" O_E="0.0" SE="0.0" STUDY_ID="STD-Lin-2008" TOTAL_1="222" TOTAL_2="221" VAR="0.0" WEIGHT="0.0"/>
<DICH_DATA CI_END="2.9049276398189976" CI_START="0.24349113525824795" EFFECT_SIZE="0.841025641025641" ESTIMABLE="YES" EVENTS_1="4" EVENTS_2="5" LOG_CI_END="0.46313531881973563" LOG_CI_START="-0.6135168454493758" LOG_EFFECT_SIZE="-0.07519076331482012" MODIFIED="2015-02-27 15:09:09 -0500" MODIFIED_BY="[Empty name]" ORDER="400" O_E="0.0" SE="0.6324308108058425" STUDY_ID="STD-Manzoni-2006" TOTAL_1="39" TOTAL_2="41" VAR="0.3999687304565353" WEIGHT="11.430749179009792"/>
<DICH_DATA CI_END="104.6469742286123" CI_START="0.2452266124353288" EFFECT_SIZE="5.065789473684211" ESTIMABLE="YES" EVENTS_1="2" EVENTS_2="0" LOG_CI_END="2.019726675629176" LOG_CI_START="-0.6104324011737573" LOG_EFFECT_SIZE="0.7046471372277093" MODIFIED="2015-09-30 14:44:40 -0400" MODIFIED_BY="[Empty name]" ORDER="368" O_E="0.0" SE="1.544968461211449" STUDY_ID="STD-Manzoni-2009" TOTAL_1="151" TOTAL_2="153" VAR="2.386927546138072" WEIGHT="2.1423874189128145"/>
<DICH_DATA CI_END="3.177377953037854" CI_START="0.03496943478344433" EFFECT_SIZE="0.3333333333333333" ESTIMABLE="YES" EVENTS_1="1" EVENTS_2="3" LOG_CI_END="0.5020688777657278" LOG_CI_START="-1.4563113872050528" LOG_EFFECT_SIZE="-0.47712125471966244" MODIFIED="2015-03-16 11:24:07 -0400" MODIFIED_BY="[Empty name]" ORDER="457" O_E="0.0" SE="1.1503622617824931" STUDY_ID="STD-Oncel-2014" TOTAL_1="200" TOTAL_2="200" VAR="1.3233333333333335" WEIGHT="3.7915825404012775"/>
<DICH_DATA CI_END="2.7108778068754154" CI_START="0.023614157882123635" EFFECT_SIZE="0.25301204819277107" ESTIMABLE="YES" EVENTS_1="1" EVENTS_2="2" LOG_CI_END="0.4331099421486397" LOG_CI_START="-1.6268275374329488" LOG_EFFECT_SIZE="-0.5968587976421547" MODIFIED="2015-02-24 12:29:49 -0500" MODIFIED_BY="[Empty name]" ORDER="389" O_E="0.0" SE="1.2100174723612018" STUDY_ID="STD-Romeo-2011a" TOTAL_1="83" TOTAL_2="42" VAR="1.464142283419392" WEIGHT="3.4409100874353764"/>
<DICH_DATA CI_END="2.6450886434680276" CI_START="0.023062761427136036" EFFECT_SIZE="0.2469879518072289" ESTIMABLE="YES" EVENTS_1="1" EVENTS_2="2" LOG_CI_END="0.4224402308982151" LOG_CI_START="-1.6370886935388544" LOG_EFFECT_SIZE="-0.6073242313203197" MODIFIED="2015-02-24 12:30:05 -0500" MODIFIED_BY="[Empty name]" ORDER="390" O_E="0.0" SE="1.2097774850469307" STUDY_ID="STD-Romeo-2011b" TOTAL_1="83" TOTAL_2="41" VAR="1.4635615633264767" WEIGHT="3.4422230632889765"/>
<DICH_DATA CI_END="0.7757610668356617" CI_START="0.38657085813604153" EFFECT_SIZE="0.5476190476190477" ESTIMABLE="YES" EVENTS_1="23" EVENTS_2="42" LOG_CI_END="-0.11027202015065804" LOG_CI_START="-0.41277088860995703" LOG_EFFECT_SIZE="-0.26152145438030755" MODIFIED="2015-02-25 12:37:00 -0500" MODIFIED_BY="[Empty name]" ORDER="377" O_E="0.0" SE="0.17768933272654078" STUDY_ID="STD-Roy-2014" TOTAL_1="56" TOTAL_2="56" VAR="0.03157349896480331" WEIGHT="58.27072857254564"/>
<DICH_DATA CI_END="28.43759643858152" CI_START="0.31648244321343655" EFFECT_SIZE="3.0" ESTIMABLE="YES" EVENTS_1="3" EVENTS_2="1" LOG_CI_END="1.4538928867984722" LOG_CI_START="-0.49965037735914725" LOG_EFFECT_SIZE="0.47712125471966244" MODIFIED="2015-02-27 15:40:06 -0500" MODIFIED_BY="[Empty name]" ORDER="412" O_E="0.0" SE="1.1475209835613023" STUDY_ID="STD-Sari-2011" TOTAL_1="121" TOTAL_2="121" VAR="1.3168044077134986" WEIGHT="3.809584400706903"/>
<DICH_DATA CI_END="0.0" CI_START="0.0" EFFECT_SIZE="0.0" ESTIMABLE="NO" EVENTS_1="0" EVENTS_2="0" LOG_CI_END="0.0" LOG_CI_START="0.0" LOG_EFFECT_SIZE="0.0" MODIFIED="2015-02-24 11:08:52 -0500" MODIFIED_BY="[Empty name]" ORDER="336" O_E="0.0" SE="0.0" STUDY_ID="STD-Serce-2013" TOTAL_1="122" TOTAL_2="122" VAR="0.0" WEIGHT="0.0"/>
</DICH_SUBGROUP>
</DICH_OUTCOME>
<DICH_OUTCOME CHI2="24.7173599652856" CI_END="0.9260477612597213" CI_START="0.6777845068064825" CI_STUDY="95" CI_TOTAL="95" DF="27" EFFECT_MEASURE="RR" EFFECT_SIZE="0.7922504813155165" ESTIMABLE="YES" EVENTS_1="264" EVENTS_2="341" I2="0.0" I2_Q="0.0" ID="CMP-001.03" LOG_CI_END="-0.0333666138400563" LOG_CI_START="-0.16890836274171278" LOG_EFFECT_SIZE="-0.10113748829088454" METHOD="MH" MODIFIED="2016-07-20 14:36:48 -0400" MODIFIED_BY="[Empty name]" NO="3" NOTES="&lt;p&gt;Kitajima 97 removed because NEc outcome was not found in original publication.&lt;/p&gt;" NOTES_MODIFIED="2016-07-20 14:36:48 -0400" NOTES_MODIFIED_BY="[Empty name]" P_CHI2="0.590298131691019" P_Q="1.0" P_Z="0.003445211236234743" Q="0.0" RANDOM="YES" SCALE="107.77" SORT_BY="STUDY" STUDIES="29" SUBGROUPS="NO" SUBGROUP_TEST="YES" SWAP_EVENTS="NO" TAU2="0.0" TOTALS="YES" TOTAL_1="4761" TOTAL_2="4746" WEIGHT="100.0" Z="2.924941372577383">
<NAME>Mortality</NAME>
<GROUP_LABEL_1>Probiotics</GROUP_LABEL_1>
<GROUP_LABEL_2>Control</GROUP_LABEL_2>
<GRAPH_LABEL_1>Favours [probiotic]</GRAPH_LABEL_1>
<GRAPH_LABEL_2>Favours [control]</GRAPH_LABEL_2>
<DICH_DATA CI_END="3.2457738029905276" CI_START="0.1803036919765625" EFFECT_SIZE="0.765" ESTIMABLE="YES" EVENTS_1="3" EVENTS_2="4" LOG_CI_END="0.511318250691698" LOG_CI_START="-0.7439953803844628" LOG_EFFECT_SIZE="-0.11633856484638239" MODIFIED="2015-03-20 15:57:42 -0400" MODIFIED_BY="[Empty name]" ORDER="42" O_E="0.0" SE="0.7373774407968271" STUDY_ID="STD-Al_x002d_Hosni-2012" TOTAL_1="50" TOTAL_2="51" VAR="0.5437254901960783" WEIGHT="1.1658473252909325"/>
<DICH_DATA CI_END="1.3761813262646863" CI_START="0.10504311748545528" EFFECT_SIZE="0.3802083333333333" ESTIMABLE="YES" EVENTS_1="3" EVENTS_2="8" LOG_CI_END="0.13867566050410593" LOG_CI_START="-0.9786323976702934" LOG_EFFECT_SIZE="-0.41997836858309373" MODIFIED="2015-03-20 15:57:42 -0400" MODIFIED_BY="[Empty name]" ORDER="43" O_E="0.0" SE="0.6563122841357292" STUDY_ID="STD-Bin_x002d_Nun-2005" TOTAL_1="72" TOTAL_2="73" VAR="0.4307458143074581" WEIGHT="1.4716356778922353"/>
<DICH_DATA CI_END="1.2153037384836778" CI_START="0.5252393312162187" EFFECT_SIZE="0.7989526411657559" ESTIMABLE="YES" EVENTS_1="29" EVENTS_2="36" LOG_CI_END="0.08468483386995412" LOG_CI_START="-0.27964276032321267" LOG_EFFECT_SIZE="-0.09747896322662931" MODIFIED="2015-03-20 15:57:42 -0400" MODIFIED_BY="[Empty name]" ORDER="44" O_E="0.0" SE="0.21400783227974313" STUDY_ID="STD-Braga-2011" TOTAL_1="122" TOTAL_2="121" VAR="0.04579935227707466" WEIGHT="13.840826931408476"/>
<DICH_DATA CI_END="1.4002882080782635" CI_START="0.6846288431194599" EFFECT_SIZE="0.9791208791208791" ESTIMABLE="YES" EVENTS_1="54" EVENTS_2="56" LOG_CI_END="0.14621743160406497" LOG_CI_START="-0.16454480817250264" LOG_EFFECT_SIZE="-0.009163688284218827" MODIFIED="2016-05-16 11:18:31 -0400" MODIFIED_BY="[Empty name]" ORDER="920" O_E="0.0" SE="0.18254327794265204" STUDY_ID="STD-Costeloe-2016" TOTAL_1="650" TOTAL_2="660" VAR="0.03332204832204832" WEIGHT="19.02346765454282"/>
<DICH_DATA CI_END="2.2693668079199156" CI_START="0.358334113547582" EFFECT_SIZE="0.9017713365539453" ESTIMABLE="YES" EVENTS_1="8" EVENTS_2="9" LOG_CI_END="0.3559046985206536" LOG_CI_START="-0.4457118448614132" LOG_EFFECT_SIZE="-0.04490357317037977" MODIFIED="2015-03-20 15:57:42 -0400" MODIFIED_BY="[Empty name]" ORDER="46" O_E="0.0" SE="0.47087352564851187" STUDY_ID="STD-Demirel-2013" TOTAL_1="138" TOTAL_2="140" VAR="0.22172187715665975" WEIGHT="2.8589912577264998"/>
<DICH_DATA CI_END="0.8590913135333043" CI_START="0.07275128850150696" EFFECT_SIZE="0.25" ESTIMABLE="YES" EVENTS_1="3" EVENTS_2="12" LOG_CI_END="-0.06596067219206787" LOG_CI_START="-1.138159310463857" LOG_EFFECT_SIZE="-0.6020599913279624" MODIFIED="2016-07-20 10:07:40 -0400" MODIFIED_BY="[Empty name]" ORDER="947" O_E="0.0" SE="0.6298147875897061" STUDY_ID="STD-Dilli-2015a" TOTAL_1="100" TOTAL_2="100" VAR="0.3966666666666666" WEIGHT="1.5980695170695778"/>
<DICH_DATA CI_END="8.785112528092341" CI_START="0.2561151030001183" EFFECT_SIZE="1.5" ESTIMABLE="YES" EVENTS_1="3" EVENTS_2="2" LOG_CI_END="0.9437473287244922" LOG_CI_START="-0.5915648106131298" LOG_EFFECT_SIZE="0.17609125905568124" MODIFIED="2016-07-20 10:07:38 -0400" MODIFIED_BY="[Empty name]" ORDER="948" O_E="0.0" SE="0.9018499505645788" STUDY_ID="STD-Dilli-2015b" TOTAL_1="100" TOTAL_2="100" VAR="0.8133333333333332" WEIGHT="0.7793863628331136"/>
<DICH_DATA CI_END="5.517518324287364" CI_START="0.27333961885782715" EFFECT_SIZE="1.2280701754385965" ESTIMABLE="YES" EVENTS_1="8" EVENTS_2="2" LOG_CI_END="0.7417437841759984" LOG_CI_START="-0.5632974154924676" LOG_EFFECT_SIZE="0.08922318434176545" MODIFIED="2016-07-20 12:17:05 -0400" MODIFIED_BY="[Empty name]" ORDER="994" O_E="0.0" SE="0.7665876607433817" STUDY_ID="STD-Dutta-2015" TOTAL_1="114" TOTAL_2="35" VAR="0.58765664160401" WEIGHT="1.078692664320725"/>
<DICH_DATA CI_END="1.132910692783908" CI_START="0.018013920598769367" EFFECT_SIZE="0.14285714285714285" ESTIMABLE="YES" EVENTS_1="1" EVENTS_2="7" LOG_CI_END="0.054195675830002676" LOG_CI_START="-1.7443917558585165" LOG_EFFECT_SIZE="-0.8450980400142568" MODIFIED="2015-03-20 15:57:42 -0400" MODIFIED_BY="[Empty name]" ORDER="47" O_E="0.0" SE="1.0564991605252112" STUDY_ID="STD-Fernandez_x002d_Carrocera-2013" TOTAL_1="75" TOTAL_2="75" VAR="1.116190476190476" WEIGHT="0.567914636398873"/>
<DICH_DATA CI_END="4.5493271842480745" CI_START="0.13138160402267865" EFFECT_SIZE="0.773109243697479" ESTIMABLE="YES" EVENTS_1="2" EVENTS_2="3" LOG_CI_END="0.6579471720912704" LOG_CI_START="-0.8814654401852212" LOG_EFFECT_SIZE="-0.11175913404697548" MODIFIED="2015-03-20 15:57:42 -0400" MODIFIED_BY="[Empty name]" ORDER="305" O_E="0.0" SE="0.9042585886665392" STUDY_ID="STD-Hua-2014" TOTAL_1="119" TOTAL_2="138" VAR="0.8176835951772012" WEIGHT="0.7752398509355267"/>
<DICH_DATA CI_END="0.8389309850590734" CI_START="0.15759704013572345" EFFECT_SIZE="0.3636111111111111" ESTIMABLE="YES" EVENTS_1="7" EVENTS_2="20" LOG_CI_END="-0.07627376508410198" LOG_CI_START="-0.8024519433489609" LOG_EFFECT_SIZE="-0.4393628542165315" MODIFIED="2015-03-20 15:57:42 -0400" MODIFIED_BY="[Empty name]" ORDER="50" O_E="0.0" SE="0.4265606565527341" STUDY_ID="STD-Lin-2005" TOTAL_1="180" TOTAL_2="187" VAR="0.18195399371869958" WEIGHT="3.4838526788129105"/>
<DICH_DATA CI_END="1.0122958875253476" CI_START="0.04834439151802156" EFFECT_SIZE="0.22122122122122123" ESTIMABLE="YES" EVENTS_1="2" EVENTS_2="9" LOG_CI_END="0.005307472521067822" LOG_CI_START="-1.3156539016028108" LOG_EFFECT_SIZE="-0.6551732145408716" MODIFIED="2015-03-20 15:57:42 -0400" MODIFIED_BY="[Empty name]" ORDER="51" O_E="0.0" SE="0.7759392500246257" STUDY_ID="STD-Lin-2008" TOTAL_1="222" TOTAL_2="221" VAR="0.6020817197287787" WEIGHT="1.0528486211525474"/>
<DICH_DATA CI_END="2.6394425794192755" CI_START="0.29077950228261623" EFFECT_SIZE="0.8760683760683761" ESTIMABLE="YES" EVENTS_1="5" EVENTS_2="6" LOG_CI_END="0.42151221844434267" LOG_CI_START="-0.5364362111531197" LOG_EFFECT_SIZE="-0.05746199635438854" MODIFIED="2015-03-20 15:57:42 -0400" MODIFIED_BY="[Empty name]" ORDER="52" O_E="0.0" SE="0.5627036494667526" STUDY_ID="STD-Manzoni-2006" TOTAL_1="39" TOTAL_2="41" VAR="0.316635397123202" WEIGHT="2.0019900307954193"/>
<DICH_DATA CI_END="5.278475401945535" CI_START="0.43762586592428787" EFFECT_SIZE="1.5198675496688743" ESTIMABLE="YES" EVENTS_1="6" EVENTS_2="4" LOG_CI_END="0.722508502053758" LOG_CI_START="-0.3588970168935367" LOG_EFFECT_SIZE="0.18180574258011065" MODIFIED="2015-09-30 14:45:51 -0400" MODIFIED_BY="[Empty name]" ORDER="53" O_E="0.0" SE="0.6352229548732925" STUDY_ID="STD-Manzoni-2009" TOTAL_1="151" TOTAL_2="153" VAR="0.403508202397957" WEIGHT="1.5709740339117542"/>
<DICH_DATA CI_END="21.190016843494753" CI_START="0.18056181768211702" EFFECT_SIZE="1.956043956043956" ESTIMABLE="YES" EVENTS_1="2" EVENTS_2="1" LOG_CI_END="1.3261313019224001" LOG_CI_START="-0.7433740819467994" LOG_EFFECT_SIZE="0.29137860998780035" MODIFIED="2015-03-20 15:57:42 -0400" MODIFIED_BY="[Empty name]" ORDER="54" O_E="0.0" SE="1.2156377067016346" STUDY_ID="STD-Mihatsch-2010" TOTAL_1="91" TOTAL_2="89" VAR="1.4777750339548092" WEIGHT="0.42895629840298405"/>
<DICH_DATA CI_END="1.2880249590053445" CI_START="0.45548802999103905" EFFECT_SIZE="0.7659503581542562" ESTIMABLE="YES" EVENTS_1="22" EVENTS_2="29" LOG_CI_END="0.10992427874838274" LOG_CI_START="-0.3415230315936101" LOG_EFFECT_SIZE="-0.11579937642261363" MODIFIED="2015-03-20 15:57:42 -0400" MODIFIED_BY="[Empty name]" ORDER="460" O_E="0.0" SE="0.2651823847951136" STUDY_ID="STD-Oncel-2014" TOTAL_1="207" TOTAL_2="209" VAR="0.07032169720562367" WEIGHT="9.01430047377903"/>
<DICH_DATA CI_END="0.0" CI_START="0.0" EFFECT_SIZE="0.0" ESTIMABLE="NO" EVENTS_1="0" EVENTS_2="0" LOG_CI_END="0.0" LOG_CI_START="0.0" LOG_EFFECT_SIZE="0.0" MODIFIED="2015-03-20 15:57:42 -0400" MODIFIED_BY="[Empty name]" ORDER="382" O_E="0.0" SE="0.0" STUDY_ID="STD-Patole-2014" TOTAL_1="79" TOTAL_2="80" VAR="0.0" WEIGHT="0.0"/>
<DICH_DATA CI_END="1.6231173106669228" CI_START="0.5791667710436064" EFFECT_SIZE="0.9695646506777894" ESTIMABLE="YES" EVENTS_1="27" EVENTS_2="28" LOG_CI_END="0.21034990955769212" LOG_CI_START="-0.23719636318932413" LOG_EFFECT_SIZE="-0.013423226815816" MODIFIED="2015-03-20 15:57:42 -0400" MODIFIED_BY="[Empty name]" ORDER="48" O_E="0.0" SE="0.2628908960013768" STUDY_ID="STD-ProPrems-2013" TOTAL_1="548" TOTAL_2="551" VAR="0.0691116232004067" WEIGHT="9.17213167746679"/>
<DICH_DATA CI_END="2.8531415452949767" CI_START="0.03894342756823292" EFFECT_SIZE="0.3333333333333333" ESTIMABLE="YES" EVENTS_1="1" EVENTS_2="3" LOG_CI_END="0.45532331768430767" LOG_CI_START="-1.4095658271236327" LOG_EFFECT_SIZE="-0.47712125471966244" MODIFIED="2015-03-20 15:57:42 -0400" MODIFIED_BY="[Empty name]" ORDER="55" O_E="0.0" SE="1.0954451150103321" STUDY_ID="STD-Reuman-1986" TOTAL_1="15" TOTAL_2="15" VAR="1.2" WEIGHT="0.5282507570313326"/>
<DICH_DATA CI_END="1.3696794963809258" CI_START="0.4653803740070371" EFFECT_SIZE="0.7983870967741935" ESTIMABLE="YES" EVENTS_1="22" EVENTS_2="28" LOG_CI_END="0.13661895457434176" LOG_CI_START="-0.3321919357037121" LOG_EFFECT_SIZE="-0.09778649056468518" MODIFIED="2015-03-20 15:57:42 -0400" MODIFIED_BY="[Empty name]" ORDER="56" O_E="0.0" SE="0.2753818376006627" STUDY_ID="STD-Rojas-2012" TOTAL_1="372" TOTAL_2="378" VAR="0.07583515648031777" WEIGHT="8.358931897267484"/>
<DICH_DATA CI_END="2.8304723173385784" CI_START="0.1047244840624817" EFFECT_SIZE="0.5444444444444444" ESTIMABLE="YES" EVENTS_1="2" EVENTS_2="4" LOG_CI_END="0.45185891174282045" LOG_CI_START="-0.979951770564443" LOG_EFFECT_SIZE="-0.26404642941081125" MODIFIED="2015-03-20 15:57:42 -0400" MODIFIED_BY="[Empty name]" ORDER="57" O_E="0.0" SE="0.841052682364471" STUDY_ID="STD-Rouge-2009" TOTAL_1="45" TOTAL_2="49" VAR="0.7073696145124716" WEIGHT="0.8961381651578176"/>
<DICH_DATA CI_END="2.249713521020207" CI_START="0.3403211088195808" EFFECT_SIZE="0.875" ESTIMABLE="YES" EVENTS_1="7" EVENTS_2="8" LOG_CI_END="0.3521272184840896" LOG_CI_START="-0.46811111243946313" LOG_EFFECT_SIZE="-0.057991946977686754" MODIFIED="2015-03-20 15:57:42 -0400" MODIFIED_BY="[Empty name]" ORDER="378" O_E="0.0" SE="0.48181205582971576" STUDY_ID="STD-Roy-2014" TOTAL_1="56" TOTAL_2="56" VAR="0.23214285714285715" WEIGHT="2.7306500671158114"/>
<DICH_DATA CI_END="0.8725072368386847" CI_START="0.1019669195686839" EFFECT_SIZE="0.29827315541601257" ESTIMABLE="YES" EVENTS_1="4" EVENTS_2="14" LOG_CI_END="-0.059230962184171614" LOG_CI_START="-0.9915407005808713" LOG_EFFECT_SIZE="-0.5253858313825215" MODIFIED="2015-03-20 15:57:42 -0400" MODIFIED_BY="[Empty name]" ORDER="58" O_E="0.0" SE="0.5476433553418564" STUDY_ID="STD-Samanta-2009" TOTAL_1="91" TOTAL_2="95" VAR="0.29991324465008673" WEIGHT="2.1136142526055517"/>
<DICH_DATA CI_END="1.996413326162497" CI_START="0.4208936930875725" EFFECT_SIZE="0.9166666666666666" ESTIMABLE="YES" EVENTS_1="11" EVENTS_2="12" LOG_CI_END="0.30025046014195167" LOG_CI_START="-0.3758275819207512" LOG_EFFECT_SIZE="-0.0377885608893998" MODIFIED="2015-03-20 15:57:42 -0400" MODIFIED_BY="[Empty name]" ORDER="410" O_E="0.0" SE="0.39713158854791386" STUDY_ID="STD-Sari-2011" TOTAL_1="121" TOTAL_2="121" VAR="0.15771349862258954" WEIGHT="4.019319297167658"/>
<DICH_DATA CI_END="2.007714880504963" CI_START="0.49807869120763226" EFFECT_SIZE="1.0" ESTIMABLE="YES" EVENTS_1="14" EVENTS_2="14" LOG_CI_END="0.3027020378478152" LOG_CI_START="-0.3027020378478153" LOG_EFFECT_SIZE="0.0" MODIFIED="2015-03-20 15:57:42 -0400" MODIFIED_BY="[Empty name]" ORDER="337" O_E="0.0" SE="0.35561735086211976" STUDY_ID="STD-Serce-2013" TOTAL_1="122" TOTAL_2="122" VAR="0.126463700234192" WEIGHT="5.012512738941757"/>
<DICH_DATA CI_END="5.533879466166635" CI_START="0.045718917014832966" EFFECT_SIZE="0.5029940119760479" ESTIMABLE="YES" EVENTS_1="1" EVENTS_2="2" LOG_CI_END="0.7430296955080777" LOG_CI_START="-1.3399040656794812" LOG_EFFECT_SIZE="-0.29843718508570166" MODIFIED="2016-07-20 12:48:47 -0400" MODIFIED_BY="[Empty name]" ORDER="1014" O_E="0.0" SE="1.2235256020099787" STUDY_ID="STD-Sinha-2015" TOTAL_1="668" TOTAL_2="672" VAR="1.4970148987738807" WEIGHT="0.4234432863405641"/>
<DICH_DATA CI_END="1.7480804099484972" CI_START="0.40672936869370235" EFFECT_SIZE="0.8432055749128919" ESTIMABLE="YES" EVENTS_1="12" EVENTS_2="14" LOG_CI_END="0.2425614058691685" LOG_CI_START="-0.3906944673762906" LOG_EFFECT_SIZE="-0.07406653075356107" MODIFIED="2016-07-20 14:36:48 -0400" MODIFIED_BY="[Empty name]" ORDER="1024" O_E="0.0" SE="0.3719776346115105" STUDY_ID="STD-Tewari-2015" TOTAL_1="123" TOTAL_2="121" VAR="0.13836736065117441" WEIGHT="4.581289297232965"/>
<DICH_DATA CI_END="27.534342362162697" CI_START="0.32686453453733755" EFFECT_SIZE="3.0" ESTIMABLE="YES" EVENTS_1="3" EVENTS_2="1" LOG_CI_END="1.4398747081318255" LOG_CI_START="-0.4856321986925003" LOG_EFFECT_SIZE="0.47712125471966244" MODIFIED="2015-03-20 15:57:42 -0400" MODIFIED_BY="[Empty name]" ORDER="482" O_E="0.0" SE="1.1310522884815182" STUDY_ID="STD-Van-Niekerk-2014a-_x0028_HIV_x002d_exposed_x0029_" TOTAL_1="37" TOTAL_2="37" VAR="1.2792792792792793" WEIGHT="0.4955140903984049"/>
<DICH_DATA CI_END="2.0477162380624896" CI_START="0.08403084733686526" EFFECT_SIZE="0.4148148148148148" ESTIMABLE="YES" EVENTS_1="2" EVENTS_2="5" LOG_CI_END="0.311269774187601" LOG_CI_START="-1.0755612571652124" LOG_EFFECT_SIZE="-0.3821457414888057" MODIFIED="2015-03-20 15:57:42 -0400" MODIFIED_BY="[Empty name]" ORDER="483" O_E="0.0" SE="0.8146314127409638" STUDY_ID="STD-Van-Niekerk-2014b-_x0028_HIV_x002d_unexposed_x0029_" TOTAL_1="54" TOTAL_2="56" VAR="0.6636243386243386" WEIGHT="0.9552104580004483"/>
</DICH_OUTCOME>
<CONT_OUTCOME CHI2="25.2522577573571" CI_END="0.025668603293260372" CI_START="-1.5697285407362016" CI_STUDY="95" CI_TOTAL="95" DF="12" EFFECT_MEASURE="MD" EFFECT_SIZE="-0.7720299687214706" ESTIMABLE="YES" I2="52.47949662440037" I2_Q="0.0" ID="CMP-001.04" MODIFIED="2015-09-30 14:19:48 -0400" MODIFIED_BY="[Empty name]" NO="4" NOTES="&lt;p&gt;Sari has been called to get means + SD&lt;/p&gt;&lt;p&gt;Bin-Nun: have an outcome called &amp;quot;age when TPN was stopped&amp;quot; (day of life) - treated as duration of TPN&lt;/p&gt;&lt;p&gt;Demirel - Cochrane converted the reported medians with 95% CIs to Means with SD&lt;/p&gt;" NOTES_MODIFIED="2015-09-30 14:19:48 -0400" NOTES_MODIFIED_BY="[Empty name]" P_CHI2="0.013671731324370606" P_Q="1.0" P_Z="0.05784171460573365" Q="0.0" RANDOM="YES" SCALE="10.75" SORT_BY="STUDY" STUDIES="13" SUBGROUPS="NO" SUBGROUP_TEST="YES" TAU2="0.8396381459806822" TOTALS="YES" TOTAL_1="2035" TOTAL_2="1970" UNITS="" WEIGHT="100.00000000000001" Z="1.8968956279537177">
<NAME>Parenteral nutrition duration (days)</NAME>
<GROUP_LABEL_1>Probiotics</GROUP_LABEL_1>
<GROUP_LABEL_2>Control</GROUP_LABEL_2>
<GRAPH_LABEL_1>Favours [probiotic]</GRAPH_LABEL_1>
<GRAPH_LABEL_2>Favours [control]</GRAPH_LABEL_2>
<CONT_DATA CI_END="1.7126184510930305" CI_START="-5.7126184510930305" EFFECT_SIZE="-2.0" ESTIMABLE="YES" MEAN_1="16.6" MEAN_2="18.6" MODIFIED="2015-03-02 10:57:25 -0500" MODIFIED_BY="[Empty name]" ORDER="423" SD_1="9.3" SD_2="13.2" SE="1.8942278941744293" STUDY_ID="STD-Bin_x002d_Nun-2005" TOTAL_1="72" TOTAL_2="73" WEIGHT="3.741102310660418"/>
<CONT_DATA CI_END="0.7735925673914563" CI_START="-4.5735925673914535" EFFECT_SIZE="-1.8999999999999986" ESTIMABLE="YES" MEAN_1="12.8" MEAN_2="14.7" MODIFIED="2015-01-16 08:59:07 -0500" MODIFIED_BY="[Empty name]" ORDER="66" SD_1="13.9" SD_2="18.7" SE="1.3641029062168548" STUDY_ID="STD-Dani-2002" TOTAL_1="295" TOTAL_2="290" WEIGHT="6.134101445002687"/>
<CONT_DATA CI_END="0.5218357846195608" CI_START="-0.7018357846195605" EFFECT_SIZE="-0.08999999999999986" ESTIMABLE="YES" MEAN_1="8.38" MEAN_2="8.47" MODIFIED="2015-03-16 10:01:29 -0400" MODIFIED_BY="[Empty name]" ORDER="67" SD_1="1.27" SD_2="3.41" SE="0.312166850740954" STUDY_ID="STD-Demirel-2013" TOTAL_1="135" TOTAL_2="136" WEIGHT="17.67672736928317"/>
<CONT_DATA CI_END="3.07824599802856" CI_START="-3.07824599802856" EFFECT_SIZE="0.0" ESTIMABLE="YES" MEAN_1="16.0" MEAN_2="16.0" MODIFIED="2015-03-10 12:37:54 -0400" MODIFIED_BY="[Empty name]" ORDER="414" SD_1="8.0" SD_2="11.0" SE="1.570562531918633" STUDY_ID="STD-Fernandez_x002d_Carrocera-2013" TOTAL_1="75" TOTAL_2="75" WEIGHT="5.010009598378656"/>
<CONT_DATA CI_END="1.8986115467248053" CI_START="-0.2986115467248074" EFFECT_SIZE="0.7999999999999989" ESTIMABLE="YES" MEAN_1="14.7" MEAN_2="13.9" MODIFIED="2015-01-16 09:01:11 -0500" MODIFIED_BY="[Empty name]" ORDER="70" SD_1="5.7" SD_2="5.0" SE="0.5605263950718044" STUDY_ID="STD-Lin-2005" TOTAL_1="180" TOTAL_2="187" WEIGHT="14.356229051414076"/>
<CONT_DATA CI_END="4.7273524045243605" CI_START="-2.72735240452436" EFFECT_SIZE="1.0" ESTIMABLE="YES" MEAN_1="13.0" MEAN_2="12.0" MODIFIED="2015-02-27 15:12:43 -0500" MODIFIED_BY="[Empty name]" ORDER="402" SD_1="8.0" SD_2="9.0" SE="1.9017453554887946" STUDY_ID="STD-Manzoni-2006" TOTAL_1="39" TOTAL_2="41" WEIGHT="3.7171458812627494"/>
<CONT_DATA CI_END="2.1622592036999113" CI_START="-4.962259203699915" EFFECT_SIZE="-1.4000000000000021" ESTIMABLE="YES" MEAN_1="17.7" MEAN_2="19.1" MODIFIED="2015-09-30 14:19:48 -0400" MODIFIED_BY="[Empty name]" ORDER="373" SD_1="18.9" SD_2="21.1" SE="1.8175125827813976" STUDY_ID="STD-Manzoni-2014" TOTAL_1="238" TOTAL_2="247" WEIGHT="3.998227924414406"/>
<CONT_DATA CI_END="-0.13997101924258848" CI_START="-2.180028980757412" EFFECT_SIZE="-1.1600000000000001" ESTIMABLE="YES" MEAN_1="8.39" MEAN_2="9.55" MODIFIED="2015-03-16 11:33:02 -0400" MODIFIED_BY="[Empty name]" ORDER="462" SD_1="4.4" SD_2="5.9" SE="0.5204325124355703" STUDY_ID="STD-Oncel-2014" TOTAL_1="200" TOTAL_2="200" WEIGHT="14.91652018662513"/>
<CONT_DATA CI_END="0.3721956909409454" CI_START="-3.9721956909409397" EFFECT_SIZE="-1.7999999999999972" ESTIMABLE="YES" MEAN_1="16.1" MEAN_2="17.9" MODIFIED="2015-02-23 15:50:38 -0500" MODIFIED_BY="[Empty name]" ORDER="69" SD_1="16.1" SD_2="20.4" SE="1.1082834725918154" STUDY_ID="STD-ProPrems-2013" TOTAL_1="548" TOTAL_2="551" WEIGHT="8.010240012770995"/>
<CONT_DATA CI_END="-3.004475134394545" CI_START="-10.395524865605456" EFFECT_SIZE="-6.7" ESTIMABLE="YES" MEAN_1="6.8" MEAN_2="13.5" MODIFIED="2015-02-24 12:40:35 -0500" MODIFIED_BY="[Empty name]" ORDER="395" SD_1="5.4" SD_2="11.6" SE="1.8855065168315763" STUDY_ID="STD-Romeo-2011a" TOTAL_1="83" TOTAL_2="42" WEIGHT="3.769163721505812"/>
<CONT_DATA CI_END="3.708341849673219" CI_START="-4.708341849673219" EFFECT_SIZE="-0.5" ESTIMABLE="YES" MEAN_1="13.0" MEAN_2="13.5" MODIFIED="2015-02-24 12:40:22 -0500" MODIFIED_BY="[Empty name]" ORDER="396" SD_1="10.5" SD_2="11.6" SE="2.1471526430424652" STUDY_ID="STD-Romeo-2011b" TOTAL_1="83" TOTAL_2="41" WEIGHT="3.0394339139720152"/>
<CONT_DATA CI_END="2.627205195782736" CI_START="-1.5272051957827362" EFFECT_SIZE="0.5499999999999998" ESTIMABLE="YES" MEAN_1="6.91" MEAN_2="6.36" MODIFIED="2015-02-25 12:41:31 -0500" MODIFIED_BY="[Empty name]" ORDER="379" SD_1="5.9" SD_2="5.3" SE="1.0598180436821623" STUDY_ID="STD-Roy-2014" TOTAL_1="56" TOTAL_2="56" WEIGHT="8.439054601891206"/>
<CONT_DATA CI_END="0.671109626551579" CI_START="-4.071109626551578" EFFECT_SIZE="-1.6999999999999993" ESTIMABLE="YES" MEAN_1="12.8" MEAN_2="14.5" MODIFIED="2015-02-27 16:05:52 -0500" MODIFIED_BY="[Empty name]" ORDER="416" SD_1="4.4" SD_2="5.1" SE="1.2097720393102058" STUDY_ID="STD-Yang-2011" TOTAL_1="31" TOTAL_2="31" WEIGHT="7.192043982818691"/>
</CONT_OUTCOME>
<CONT_OUTCOME CHI2="95.95456950625878" CI_END="-0.8736303739466584" CI_START="-5.544242015560158" CI_STUDY="95" CI_TOTAL="95" DF="15" EFFECT_MEASURE="MD" EFFECT_SIZE="-3.208936194753408" ESTIMABLE="YES" I2="84.36760221302269" I2_Q="0.0" ID="CMP-001.05" MODIFIED="2015-09-30 14:21:54 -0400" MODIFIED_BY="[Empty name]" NO="5" NOTES="&lt;p&gt;Waiting for response from Patole.&lt;/p&gt;&lt;p&gt;Demirel - Cochrane converted the reported medians with (min, max) to Means with SD&lt;/p&gt;&lt;p&gt;Rojas - CDSR did a transformation&lt;/p&gt;" NOTES_MODIFIED="2015-09-30 14:21:54 -0400" NOTES_MODIFIED_BY="[Empty name]" P_CHI2="7.649436639667329E-14" P_Q="1.0" P_Z="0.007077400807580999" Q="0.0" RANDOM="YES" SCALE="23.12" SORT_BY="STUDY" STUDIES="16" SUBGROUPS="NO" SUBGROUP_TEST="YES" TAU2="13.678728070828097" TOTALS="YES" TOTAL_1="2481" TOTAL_2="2434" UNITS="" WEIGHT="100.0" Z="2.693180188379339">
<NAME>Hospitalization duration (days)</NAME>
<GROUP_LABEL_1>Probiotics</GROUP_LABEL_1>
<GROUP_LABEL_2>Control</GROUP_LABEL_2>
<GRAPH_LABEL_1>Favours [probiotic]</GRAPH_LABEL_1>
<GRAPH_LABEL_2>Favours [control]</GRAPH_LABEL_2>
<CONT_DATA CI_END="7.487858526100048" CI_START="-9.487858526100048" EFFECT_SIZE="-1.0" ESTIMABLE="YES" MEAN_1="55.0" MEAN_2="56.0" MODIFIED="2015-01-16 09:03:52 -0500" MODIFIED_BY="[Empty name]" ORDER="71" SD_1="33.12" SD_2="38.02" SE="4.330619640488903" STUDY_ID="STD-Demirel-2013" TOTAL_1="135" TOTAL_2="136" WEIGHT="4.377279644660507"/>
<CONT_DATA CI_END="9.409212093226113" CI_START="-3.409212093226113" EFFECT_SIZE="3.0" ESTIMABLE="YES" MEAN_1="46.0" MEAN_2="43.0" MODIFIED="2015-03-10 12:38:46 -0400" MODIFIED_BY="[Empty name]" ORDER="415" SD_1="19.0" SD_2="21.0" SE="3.2700662582481925" STUDY_ID="STD-Fernandez_x002d_Carrocera-2013" TOTAL_1="75" TOTAL_2="75" WEIGHT="5.82504222631273"/>
<CONT_DATA CI_END="5.646757114763151" CI_START="-5.246757114763145" EFFECT_SIZE="0.20000000000000284" ESTIMABLE="YES" MEAN_1="46.7" MEAN_2="46.5" MODIFIED="2015-02-24 12:38:10 -0500" MODIFIED_BY="[Empty name]" ORDER="74" SD_1="27.1" SD_2="26.1" SE="2.7790087765522595" STUDY_ID="STD-Lin-2005" TOTAL_1="180" TOTAL_2="187" WEIGHT="6.633530596146453"/>
<CONT_DATA CI_END="7.363117616742666" CI_START="-1.163117616742663" EFFECT_SIZE="3.1000000000000014" ESTIMABLE="YES" MEAN_1="46.4" MEAN_2="43.3" MODIFIED="2015-02-24 12:38:09 -0500" MODIFIED_BY="[Empty name]" ORDER="75" SD_1="24.2" SD_2="21.0" SE="2.1750999765146664" STUDY_ID="STD-Lin-2008" TOTAL_1="217" TOTAL_2="217" WEIGHT="7.711565553393385"/>
<CONT_DATA CI_END="7.7101486226746765" CI_START="-17.710148622674676" EFFECT_SIZE="-5.0" ESTIMABLE="YES" MEAN_1="30.0" MEAN_2="35.0" MODIFIED="2015-02-27 15:12:09 -0500" MODIFIED_BY="[Empty name]" ORDER="401" SD_1="28.0" SD_2="30.0" SE="6.484888866800975" STUDY_ID="STD-Manzoni-2006" TOTAL_1="39" TOTAL_2="41" WEIGHT="2.547315427347601"/>
<CONT_DATA CI_END="4.357627465169848" CI_START="-3.9576274651698427" EFFECT_SIZE="0.20000000000000284" ESTIMABLE="YES" MEAN_1="53.7" MEAN_2="53.5" MODIFIED="2015-09-30 14:21:54 -0400" MODIFIED_BY="[Empty name]" ORDER="372" SD_1="22.3" SD_2="24.4" SE="2.121277481609193" STUDY_ID="STD-Manzoni-2014" TOTAL_1="238" TOTAL_2="247" WEIGHT="7.809661183344063"/>
<CONT_DATA CI_END="-2.018247652421822" CI_START="-12.181752347578167" EFFECT_SIZE="-7.099999999999994" ESTIMABLE="YES" MEAN_1="42.2" MEAN_2="49.3" MODIFIED="2015-03-16 11:35:55 -0400" MODIFIED_BY="[Empty name]" ORDER="464" SD_1="24.7" SD_2="27.1" SE="2.5927784324928345" STUDY_ID="STD-Oncel-2014" TOTAL_1="200" TOTAL_2="200" WEIGHT="6.958810828870091"/>
<CONT_DATA CI_END="0.21552891966737242" CI_START="-8.815528919667367" EFFECT_SIZE="-4.299999999999997" ESTIMABLE="YES" MEAN_1="78.2" MEAN_2="82.5" MODIFIED="2015-02-24 12:37:57 -0500" MODIFIED_BY="[Empty name]" ORDER="73" SD_1="34.7" SD_2="41.4" SE="2.3038836199467365" STUDY_ID="STD-ProPrems-2013" TOTAL_1="548" TOTAL_2="551" WEIGHT="7.477285478214295"/>
<CONT_DATA CI_END="53.172054889930955" CI_START="-11.772054889930963" EFFECT_SIZE="20.699999999999996" ESTIMABLE="YES" MEAN_1="59.4" MEAN_2="38.7" MODIFIED="2015-03-13 09:25:31 -0400" MODIFIED_BY="[Empty name]" ORDER="76" SD_1="56.4" SD_2="30.6" SE="16.567679378838786" STUDY_ID="STD-Reuman-1986" TOTAL_1="15" TOTAL_2="15" WEIGHT="0.49266023101262707"/>
<CONT_DATA CI_END="-0.2217876000757233" CI_START="-2.2782123999242767" EFFECT_SIZE="-1.25" ESTIMABLE="YES" MEAN_1="21.0" MEAN_2="22.25" MODIFIED="2015-03-13 09:25:39 -0400" MODIFIED_BY="[Empty name]" ORDER="77" SD_1="6.4" SD_2="7.9" SE="0.52460780301816" STUDY_ID="STD-Rojas-2012" TOTAL_1="372" TOTAL_2="378" WEIGHT="10.174063554564565"/>
<CONT_DATA CI_END="-8.285655850402263" CI_START="-18.714344149597736" EFFECT_SIZE="-13.5" ESTIMABLE="YES" MEAN_1="17.8" MEAN_2="31.3" MODIFIED="2015-02-24 12:38:42 -0500" MODIFIED_BY="[Empty name]" ORDER="393" SD_1="7.9" SD_2="16.3" SE="2.6604285541611064" STUDY_ID="STD-Romeo-2011a" TOTAL_1="83" TOTAL_2="42" WEIGHT="6.83966694891738"/>
<CONT_DATA CI_END="1.625097272576383" CI_START="-10.425097272576387" EFFECT_SIZE="-4.400000000000002" ESTIMABLE="YES" MEAN_1="26.9" MEAN_2="31.3" MODIFIED="2015-02-24 12:38:41 -0500" MODIFIED_BY="[Empty name]" ORDER="394" SD_1="15.7" SD_2="16.3" SE="3.0740857077485013" STUDY_ID="STD-Romeo-2011b" TOTAL_1="83" TOTAL_2="41" WEIGHT="6.13817882026283"/>
<CONT_DATA CI_END="6.98962471627018" CI_START="-16.78962471627016" EFFECT_SIZE="-4.8999999999999915" ESTIMABLE="YES" MEAN_1="60.7" MEAN_2="65.6" MODIFIED="2015-01-16 09:08:33 -0500" MODIFIED_BY="[Empty name]" ORDER="78" SD_1="28.8" SD_2="30.0" SE="6.066246528025012" STUDY_ID="STD-Rouge-2009" TOTAL_1="45" TOTAL_2="49" WEIGHT="2.81247426322254"/>
<CONT_DATA CI_END="-1.345175160498843" CI_START="-9.534824839501159" EFFECT_SIZE="-5.440000000000001" ESTIMABLE="YES" MEAN_1="25.77" MEAN_2="31.21" MODIFIED="2015-02-25 12:43:35 -0500" MODIFIED_BY="[Empty name]" ORDER="380" SD_1="9.16" SD_2="12.67" SE="2.089234736862827" STUDY_ID="STD-Roy-2014" TOTAL_1="56" TOTAL_2="56" WEIGHT="7.8680558152799405"/>
<CONT_DATA CI_END="-5.857217549746615" CI_START="-7.942782450253382" EFFECT_SIZE="-6.899999999999999" ESTIMABLE="YES" MEAN_1="17.17" MEAN_2="24.07" MODIFIED="2015-03-13 09:25:56 -0400" MODIFIED_BY="[Empty name]" ORDER="79" SD_1="3.23" SD_2="4.0" SE="0.53204163876414" STUDY_ID="STD-Samanta-2009" TOTAL_1="91" TOTAL_2="95" WEIGHT="10.168339588698133"/>
<CONT_DATA CI_END="3.091653374782986" CI_START="-8.891653374782997" EFFECT_SIZE="-2.9000000000000057" ESTIMABLE="YES" MEAN_1="42.8" MEAN_2="45.7" MODIFIED="2015-02-24 12:38:13 -0500" MODIFIED_BY="[Empty name]" ORDER="338" SD_1="20.6" SD_2="23.4" SE="3.0570221810422993" STUDY_ID="STD-Serce-2013" TOTAL_1="104" TOTAL_2="104" WEIGHT="6.166069839752844"/>
</CONT_OUTCOME>
<CONT_OUTCOME CHI2="14.08723307528612" CI_END="1.7652743647007514" CI_START="0.7094407778639134" CI_STUDY="95" CI_TOTAL="95" DF="8" EFFECT_MEASURE="MD" EFFECT_SIZE="1.2373575712823324" ESTIMABLE="YES" I2="43.21099141864297" I2_Q="70.32485847819319" ID="CMP-001.06" MODIFIED="2015-03-27 09:36:55 -0400" MODIFIED_BY="[Empty name]" NO="6" P_CHI2="0.07951998283835648" P_Q="0.03439580577607393" P_Z="4.351196356951437E-6" Q="6.73964772343309" RANDOM="YES" SCALE="33.58" SORT_BY="STUDY" STUDIES="9" SUBGROUPS="YES" SUBGROUP_TEST="YES" TAU2="0.8386735993742953" TOTALS="SUB" TOTAL_1="526" TOTAL_2="508" UNITS="" WEIGHT="300.0" Z="4.593860824179476">
<NAME>Weight gain</NAME>
<GROUP_LABEL_1>Probiotics</GROUP_LABEL_1>
<GROUP_LABEL_2>Control</GROUP_LABEL_2>
<GRAPH_LABEL_1>Favours [control]</GRAPH_LABEL_1>
<GRAPH_LABEL_2>Favours [probiotic]</GRAPH_LABEL_2>
<CONT_SUBGROUP CHI2="5.973191176476122" CI_END="19.532059835895264" CI_START="-25.629542379973916" DF="1" EFFECT_SIZE="-3.0487412720393245" ESTIMABLE="YES" I2="83.25853014820214" ID="CMP-001.06.01" MODIFIED="2015-02-24 11:12:21 -0500" MODIFIED_BY="[Empty name]" NO="1" P_CHI2="0.014525021160691542" P_Z="0.7912990897679106" STUDIES="2" TAU2="224.06535633484145" TOTAL_1="155" TOTAL_2="140" WEIGHT="100.0" Z="0.26462405221213453">
<NAME>g/week</NAME>
<CONT_DATA CI_END="14.455955340191757" CI_START="-0.055955340191778724" EFFECT_SIZE="7.199999999999989" ESTIMABLE="YES" MEAN_1="163.0" MEAN_2="155.8" MODIFIED="2015-01-16 09:11:16 -0500" MODIFIED_BY="[Empty name]" ORDER="80" SD_1="17.7" SD_2="16.5" SE="3.7020860574101446" STUDY_ID="STD-Costalos-2003" TOTAL_1="51" TOTAL_2="36" WEIGHT="55.82439106879605"/>
<CONT_DATA CI_END="1.131906745679224" CI_START="-33.131906745679224" EFFECT_SIZE="-16.0" ESTIMABLE="YES" MEAN_1="113.0" MEAN_2="129.0" MODIFIED="2015-02-24 11:12:21 -0500" MODIFIED_BY="[Empty name]" ORDER="339" SD_1="61.0" SD_2="65.0" SE="8.740929364423794" STUDY_ID="STD-Serce-2013" TOTAL_1="104" TOTAL_2="104" WEIGHT="44.17560893120396"/>
</CONT_SUBGROUP>
<CONT_SUBGROUP CHI2="0.558891558774747" CI_END="2.283746526517972" CI_START="1.0447978220313758" DF="2" EFFECT_SIZE="1.664272174274674" ESTIMABLE="YES" I2="0.0" ID="CMP-001.06.02" MODIFIED="2015-02-24 10:32:08 -0500" MODIFIED_BY="[Empty name]" NO="2" P_CHI2="0.7562027491645054" P_Z="1.3972072351742023E-7" STUDIES="3" TAU2="0.0" TOTAL_1="160" TOTAL_2="154" WEIGHT="99.99999999999997" Z="5.265615130373332">
<NAME>g/day</NAME>
<CONT_DATA CI_END="4.937745108643284" CI_START="0.0622548913567158" EFFECT_SIZE="2.5" ESTIMABLE="YES" MEAN_1="14.3" MEAN_2="11.8" MODIFIED="2015-02-24 10:32:08 -0500" MODIFIED_BY="[Empty name]" ORDER="81" SD_1="7.4" SD_2="4.8" SE="1.2437703589820561" STUDY_ID="STD-Al_x002d_Hosni-2012" TOTAL_1="50" TOTAL_2="51" WEIGHT="6.457584132299977"/>
<CONT_DATA CI_END="2.267546991280427" CI_START="0.9724530087195735" EFFECT_SIZE="1.62" ESTIMABLE="YES" MEAN_1="8.109" MEAN_2="6.489" MODIFIED="2015-02-23 14:56:33 -0500" MODIFIED_BY="[Empty name]" ORDER="307" SD_1="2.127" SD_2="2.327" SE="0.33038718894234514" STUDY_ID="STD-Huang-2009" TOTAL_1="95" TOTAL_2="88" WEIGHT="91.51748585325393"/>
<CONT_DATA CI_END="5.353297238732693" CI_START="-3.3532972387326927" EFFECT_SIZE="1.0" ESTIMABLE="YES" MEAN_1="16.0" MEAN_2="15.0" MODIFIED="2015-01-16 09:12:02 -0500" MODIFIED_BY="[Empty name]" ORDER="82" SD_1="5.0" SD_2="7.0" SE="2.2211108331943574" STUDY_ID="STD-Reuman-1986" TOTAL_1="15" TOTAL_2="15" WEIGHT="2.0249300144460776"/>
</CONT_SUBGROUP>
<CONT_SUBGROUP CHI2="0.4483299102888065" CI_END="1.1210900542849944" CI_START="-0.898903323406123" DF="3" EFFECT_SIZE="0.11109336543943577" ESTIMABLE="YES" I2="0.0" ID="CMP-001.06.03" MODIFIED="2015-03-27 09:36:55 -0400" MODIFIED_BY="[Empty name]" NO="3" P_CHI2="0.9300873057478458" P_Z="0.8293121299370927" STUDIES="4" TAU2="0.0" TOTAL_1="211" TOTAL_2="214" WEIGHT="100.0" Z="0.21558387031102036">
<NAME>g/kg/day</NAME>
<CONT_DATA CI_END="6.6793362765397" CI_START="-8.379336276539696" EFFECT_SIZE="-0.8499999999999979" ESTIMABLE="YES" MEAN_1="21.55" MEAN_2="22.4" MODIFIED="2015-02-09 12:55:37 -0500" MODIFIED_BY="[Empty name]" ORDER="83" SD_1="9.22" SD_2="7.91" SE="3.841568690001521" STUDY_ID="STD-Millar-1993" TOTAL_1="10" TOTAL_2="10" WEIGHT="1.7993950100173421"/>
<CONT_DATA CI_END="1.5291898687713088" CI_START="-0.9291898687713109" EFFECT_SIZE="0.29999999999999893" ESTIMABLE="YES" MEAN_1="12.6" MEAN_2="12.3" MODIFIED="2015-01-16 09:12:49 -0500" MODIFIED_BY="[Empty name]" ORDER="84" SD_1="4.3" SD_2="5.0" SE="0.6271492121625717" STUDY_ID="STD-Sari-2011" TOTAL_1="110" TOTAL_2="111" WEIGHT="67.51526177728202"/>
<CONT_DATA CI_END="2.986131796353429" CI_START="-2.646131796353429" EFFECT_SIZE="0.16999999999999993" ESTIMABLE="YES" MEAN_1="14.36" MEAN_2="14.19" MODIFIED="2015-03-27 09:36:45 -0400" MODIFIED_BY="[Empty name]" ORDER="750" SD_1="6.2" SD_2="6.16" SE="1.4368283389729184" STUDY_ID="STD-Van-Niekerk-2014a-_x0028_HIV_x002d_exposed_x0029_" TOTAL_1="37" TOTAL_2="37" WEIGHT="12.862753522582134"/>
<CONT_DATA CI_END="1.8424041414384043" CI_START="-2.9424041414384057" EFFECT_SIZE="-0.5500000000000007" ESTIMABLE="YES" MEAN_1="12.78" MEAN_2="13.33" MODIFIED="2015-03-27 09:36:55 -0400" MODIFIED_BY="[Empty name]" ORDER="751" SD_1="6.0" SD_2="6.79" SE="1.2206367873641473" STUDY_ID="STD-Van-Niekerk-2014b-_x0028_HIV_x002d_unexposed_x0029_" TOTAL_1="54" TOTAL_2="56" WEIGHT="17.822589690118495"/>
</CONT_SUBGROUP>
</CONT_OUTCOME>
<CONT_OUTCOME CHI2="214.9387810142417" CI_END="-0.12840389593685675" CI_START="-2.1812184245419366" CI_STUDY="95" CI_TOTAL="95" DF="16" EFFECT_MEASURE="MD" EFFECT_SIZE="-1.1548111602393967" ESTIMABLE="YES" I2="92.55601993995683" I2_Q="0.0" ID="CMP-001.07" MODIFIED="2015-09-30 14:20:39 -0400" MODIFIED_BY="[Empty name]" NO="7" NOTES="&lt;p&gt;Waiting for response from Patole.&lt;/p&gt;&lt;p&gt;Bin-Nun - provided data for age reaching full feeds defined as day of life. Not reported in Cochrane&lt;/p&gt;&lt;p&gt;Demirel - Cochrane converted the reported means with 95% CIs to Means with SD&lt;/p&gt;&lt;p&gt;&lt;/p&gt;&lt;p&gt;Significant reduction in heterogeneity (91% to 49%) by removing Samanta data.&lt;/p&gt;" NOTES_MODIFIED="2015-09-30 14:20:39 -0400" NOTES_MODIFIED_BY="[Empty name]" P_CHI2="-4.440892098500626E-16" P_Q="1.0" P_Z="0.027443139603752484" Q="0.0" RANDOM="YES" SCALE="24.36" SORT_BY="STUDY" STUDIES="17" SUBGROUPS="NO" SUBGROUP_TEST="YES" TAU2="3.453152185290778" TOTALS="YES" TOTAL_1="2217" TOTAL_2="2231" UNITS="" WEIGHT="100.0" Z="2.2051561419454093">
<NAME>Time to full enteral feeds</NAME>
<GROUP_LABEL_1>Probiotics</GROUP_LABEL_1>
<GROUP_LABEL_2>Control</GROUP_LABEL_2>
<GRAPH_LABEL_1>Favours [probiotic]</GRAPH_LABEL_1>
<GRAPH_LABEL_2>Favours [control]</GRAPH_LABEL_2>
<CONT_DATA CI_END="17.436333432484588" CI_START="-23.236333432484585" EFFECT_SIZE="-2.9000000000000004" ESTIMABLE="YES" MEAN_1="14.6" MEAN_2="17.5" MODIFIED="2015-04-20 11:40:26 -0400" MODIFIED_BY="[Empty name]" ORDER="422" SD_1="87.0" SD_2="13.6" SE="10.375870981760373" STUDY_ID="STD-Bin_x002d_Nun-2005" TOTAL_1="72" TOTAL_2="73" WEIGHT="0.24682143348746213"/>
<CONT_DATA CI_END="-0.7903018801208883" CI_START="-3.60969811987911" EFFECT_SIZE="-2.1999999999999993" ESTIMABLE="YES" MEAN_1="15.2" MEAN_2="17.4" MODIFIED="2015-04-20 11:40:28 -0400" MODIFIED_BY="[Empty name]" ORDER="85" SD_1="5.2" SD_2="5.7" SE="0.7192469509637064" STUDY_ID="STD-Braga-2011" TOTAL_1="119" TOTAL_2="112" WEIGHT="6.907191745898416"/>
<CONT_DATA CI_END="-1.2791957070413833" CI_START="-1.7208042929586167" EFFECT_SIZE="-1.5" ESTIMABLE="YES" MEAN_1="11.74" MEAN_2="13.24" MODIFIED="2015-04-20 11:40:30 -0400" MODIFIED_BY="[Empty name]" ORDER="86" SD_1="0.46" SD_2="1.23" SE="0.11265732161421982" STUDY_ID="STD-Demirel-2013" TOTAL_1="135" TOTAL_2="136" WEIGHT="7.912874158228871"/>
<CONT_DATA CI_END="5.898273616238551" CI_START="0.10172638376144905" EFFECT_SIZE="3.0" ESTIMABLE="YES" MEAN_1="19.0" MEAN_2="16.0" MODIFIED="2015-04-20 11:40:33 -0400" MODIFIED_BY="[Empty name]" ORDER="416" SD_1="10.0" SD_2="8.0" SE="1.4787382008545888" STUDY_ID="STD-Fernandez_x002d_Carrocera-2013" TOTAL_1="75" TOTAL_2="75" WEIGHT="4.862706944247054"/>
<CONT_DATA CI_END="6.4139460343031995" CI_START="-0.8139460343031981" EFFECT_SIZE="2.8000000000000007" ESTIMABLE="YES" MEAN_1="29.8" MEAN_2="27.0" MODIFIED="2015-04-20 11:40:36 -0400" MODIFIED_BY="[Empty name]" ORDER="382" SD_1="19.7" SD_2="18.7" SE="1.843883899300979" STUDY_ID="STD-Lin-2008" TOTAL_1="217" TOTAL_2="217" WEIGHT="4.001830746864142"/>
<CONT_DATA CI_END="1.72735240452436" CI_START="-5.7273524045243605" EFFECT_SIZE="-2.0" ESTIMABLE="YES" MEAN_1="15.0" MEAN_2="17.0" MODIFIED="2015-04-20 11:40:38 -0400" MODIFIED_BY="[Empty name]" ORDER="403" SD_1="8.0" SD_2="9.0" SE="1.9017453554887946" STUDY_ID="STD-Manzoni-2006" TOTAL_1="39" TOTAL_2="41" WEIGHT="3.8791527999975237"/>
<CONT_DATA CI_END="1.7313120095894223" CI_START="0.06868799041057483" EFFECT_SIZE="0.8999999999999986" ESTIMABLE="YES" MEAN_1="13.2" MEAN_2="12.3" MODIFIED="2015-09-30 14:20:39 -0400" MODIFIED_BY="[Empty name]" ORDER="371" SD_1="5.0" SD_2="4.3" SE="0.4241465741956009" STUDY_ID="STD-Manzoni-2014" TOTAL_1="238" TOTAL_2="247" WEIGHT="7.548689781645514"/>
<CONT_DATA CI_END="1.9773887173815878" CI_START="-2.1773887173815907" EFFECT_SIZE="-0.10000000000000142" ESTIMABLE="YES" MEAN_1="17.9" MEAN_2="18.0" MODIFIED="2015-04-20 11:40:40 -0400" MODIFIED_BY="[Empty name]" ORDER="90" SD_1="6.8" SD_2="7.4" SE="1.0599116788715335" STUDY_ID="STD-Mihatsch-2010" TOTAL_1="91" TOTAL_2="89" WEIGHT="5.992438997709843"/>
<CONT_DATA CI_END="-0.25715037888364556" CI_START="-1.7428496211163544" EFFECT_SIZE="-1.0" ESTIMABLE="YES" MEAN_1="9.1" MEAN_2="10.1" MODIFIED="2015-04-20 11:40:42 -0400" MODIFIED_BY="[Empty name]" ORDER="466" SD_1="3.2" SD_2="4.3" SE="0.37901187316494456" STUDY_ID="STD-Oncel-2014" TOTAL_1="200" TOTAL_2="200" WEIGHT="7.6247691373919135"/>
<CONT_DATA CI_END="0.4045509237878251" CI_START="-2.4045509237878253" EFFECT_SIZE="-1.0" ESTIMABLE="YES" MEAN_1="14.5" MEAN_2="15.5" MODIFIED="2015-04-20 11:40:44 -0400" MODIFIED_BY="[Empty name]" ORDER="88" SD_1="9.3" SD_2="14.0" SE="0.7166207822525024" STUDY_ID="STD-ProPrems-2013" TOTAL_1="548" TOTAL_2="551" WEIGHT="6.91375787602671"/>
<CONT_DATA CI_END="-1.6980349767002325" CI_START="-6.6819650232997665" EFFECT_SIZE="-4.1899999999999995" ESTIMABLE="YES" MEAN_1="11.22" MEAN_2="15.41" MODIFIED="2015-04-20 11:40:45 -0400" MODIFIED_BY="[Empty name]" ORDER="381" SD_1="5.04" SD_2="8.07" SE="1.2714340890730997" STUDY_ID="STD-Roy-2014" TOTAL_1="56" TOTAL_2="56" WEIGHT="5.40955154230156"/>
<CONT_DATA CI_END="-4.819966845815411" CI_START="-6.060033154184588" EFFECT_SIZE="-5.4399999999999995" ESTIMABLE="YES" MEAN_1="13.76" MEAN_2="19.2" MODIFIED="2015-04-20 11:42:01 -0400" MODIFIED_BY="[Empty name]" ORDER="91" SD_1="2.28" SD_2="2.02" SE="0.31634925900441613" STUDY_ID="STD-Samanta-2009" TOTAL_1="91" TOTAL_2="95" WEIGHT="7.718271463780875"/>
<CONT_DATA CI_END="1.4427443512359654" CI_START="-3.4427443512359654" EFFECT_SIZE="-1.0" ESTIMABLE="YES" MEAN_1="17.3" MEAN_2="18.3" MODIFIED="2015-04-20 11:40:47 -0400" MODIFIED_BY="[Empty name]" ORDER="92" SD_1="8.7" SD_2="9.8" SE="1.2463210398272728" STUDY_ID="STD-Sari-2011" TOTAL_1="110" TOTAL_2="111" WEIGHT="5.477870735405393"/>
<CONT_DATA CI_END="0.9025867119328126" CI_START="-2.9025867119328126" EFFECT_SIZE="-1.0" ESTIMABLE="YES" MEAN_1="11.0" MEAN_2="12.0" MODIFIED="2015-04-20 11:40:48 -0400" MODIFIED_BY="[Empty name]" ORDER="340" SD_1="7.0" SD_2="7.0" SE="0.970725343394151" STUDY_ID="STD-Serce-2013" TOTAL_1="104" TOTAL_2="104" WEIGHT="6.23934401846773"/>
<CONT_DATA CI_END="2.22758482101393" CI_START="-1.2075848210139304" EFFECT_SIZE="0.5099999999999998" ESTIMABLE="YES" MEAN_1="10.19" MEAN_2="9.68" MODIFIED="2015-04-20 11:40:50 -0400" MODIFIED_BY="[Empty name]" ORDER="484" SD_1="4.055" SD_2="3.46" SE="0.8763348890908302" STUDY_ID="STD-Van-Niekerk-2014a-_x0028_HIV_x002d_exposed_x0029_" TOTAL_1="37" TOTAL_2="37" WEIGHT="6.497047852389994"/>
<CONT_DATA CI_END="-0.24586654028235388" CI_START="-2.7741334597176457" EFFECT_SIZE="-1.5099999999999998" ESTIMABLE="YES" MEAN_1="9.63" MEAN_2="11.14" MODIFIED="2015-04-20 11:40:51 -0400" MODIFIED_BY="[Empty name]" ORDER="485" SD_1="2.42" SD_2="4.15" SE="0.6449779024966629" STUDY_ID="STD-Van-Niekerk-2014b-_x0028_HIV_x002d_unexposed_x0029_" TOTAL_1="54" TOTAL_2="56" WEIGHT="7.088067315032857"/>
<CONT_DATA CI_END="-0.10133415894099063" CI_START="-4.698665841059014" EFFECT_SIZE="-2.400000000000002" ESTIMABLE="YES" MEAN_1="14.7" MEAN_2="17.1" MODIFIED="2015-04-20 11:40:52 -0400" MODIFIED_BY="[Empty name]" ORDER="415" SD_1="5.0" SD_2="4.2" SE="1.1728102450813354" STUDY_ID="STD-Yang-2011" TOTAL_1="31" TOTAL_2="31" WEIGHT="5.679613451124141"/>
</CONT_OUTCOME>
<CONT_OUTCOME CHI2="177.56945842056453" CI_END="-0.40285523306538185" CI_START="-2.3010434696018893" CI_STUDY="95" CI_TOTAL="95" DF="16" EFFECT_MEASURE="MD" EFFECT_SIZE="-1.3519493513336356" ESTIMABLE="YES" I2="90.98944146008218" I2_Q="54.28700020318105" ID="CMP-001.08" MODIFIED="2015-09-28 16:35:56 -0400" MODIFIED_BY="Sonja C Sawh" NO="8" NOTES="&lt;p&gt;Waiting for response from Patole.&lt;/p&gt;&lt;p&gt;Bin-Nun - provided data for age reaching full feeds defined as day of life. Not reported in Cochrane&lt;/p&gt;&lt;p&gt;Demirel - Cochrane converted the reported means with 95% CIs to Means with SD&lt;/p&gt;&lt;p&gt;&lt;/p&gt;&lt;p&gt;Significant reduction in heterogeneity (91% to 49%) by removing Samanta data.&lt;/p&gt;" NOTES_MODIFIED="2015-09-28 16:35:56 -0400" NOTES_MODIFIED_BY="Sonja C Sawh" P_CHI2="6.661338147750939E-16" P_Q="0.08722306613355424" P_Z="0.005240020107304583" Q="6.56268460467292" RANDOM="YES" SCALE="24.36" SORT_BY="STUDY" STUDIES="17" SUBGROUPS="YES" SUBGROUP_TEST="YES" TAU2="2.839818258429429" TOTALS="YES" TOTAL_1="2217" TOTAL_2="2242" UNITS="" WEIGHT="100.0" Z="2.791895963248692">
<NAME>Time to full enteral feeds by volume</NAME>
<GROUP_LABEL_1>Probiotics</GROUP_LABEL_1>
<GROUP_LABEL_2>Control</GROUP_LABEL_2>
<GRAPH_LABEL_1>Favours [probiotic]</GRAPH_LABEL_1>
<GRAPH_LABEL_2>Favours [control]</GRAPH_LABEL_2>
<CONT_SUBGROUP CHI2="6.888124373100498" CI_END="3.9267283258456276" CI_START="-1.4476946243499809" DF="3" EFFECT_SIZE="1.2395168507478234" ESTIMABLE="YES" I2="56.446779449633645" ID="CMP-001.08.01" MODIFIED="2015-09-28 16:32:56 -0400" MODIFIED_BY="Sonja C Sawh" NO="1" P_CHI2="0.07555048355643057" P_Z="0.3659620227051632" STUDIES="4" TAU2="3.7331505173364836" TOTAL_1="468" TOTAL_2="469" WEIGHT="14.835203351661686" Z="0.9040629694422627">
<NAME>100 mL/kg/d</NAME>
<CONT_DATA CI_END="17.436333432484588" CI_START="-23.236333432484585" EFFECT_SIZE="-2.9000000000000004" ESTIMABLE="YES" MEAN_1="14.6" MEAN_2="17.5" MODIFIED="2015-09-28 16:31:30 -0400" MODIFIED_BY="Sonja C Sawh" ORDER="422" SD_1="87.0" SD_2="13.6" SE="10.375870981760373" STUDY_ID="STD-Bin_x002d_Nun-2005" TOTAL_1="72" TOTAL_2="73" WEIGHT="0.2122100428154219"/>
<CONT_DATA CI_END="5.898273616238551" CI_START="0.10172638376144905" EFFECT_SIZE="3.0" ESTIMABLE="YES" MEAN_1="19.0" MEAN_2="16.0" MODIFIED="2015-09-28 16:31:46 -0400" MODIFIED_BY="Sonja C Sawh" ORDER="416" SD_1="10.0" SD_2="8.0" SE="1.4787382008545888" STUDY_ID="STD-Fernandez_x002d_Carrocera-2013" TOTAL_1="75" TOTAL_2="75" WEIGHT="4.665068203604531"/>
<CONT_DATA CI_END="6.4139460343031995" CI_START="-0.8139460343031981" EFFECT_SIZE="2.8000000000000007" ESTIMABLE="YES" MEAN_1="29.8" MEAN_2="27.0" MODIFIED="2015-09-28 16:31:52 -0400" MODIFIED_BY="Sonja C Sawh" ORDER="382" SD_1="19.7" SD_2="18.7" SE="1.843883899300979" STUDY_ID="STD-Lin-2008" TOTAL_1="217" TOTAL_2="217" WEIGHT="3.7580006962216683"/>
<CONT_DATA CI_END="0.9025867119328126" CI_START="-2.9025867119328126" EFFECT_SIZE="-1.0" ESTIMABLE="YES" MEAN_1="11.0" MEAN_2="12.0" MODIFIED="2015-09-28 16:32:56 -0400" MODIFIED_BY="Sonja C Sawh" ORDER="340" SD_1="7.0" SD_2="7.0" SE="0.970725343394151" STUDY_ID="STD-Serce-2013" TOTAL_1="104" TOTAL_2="104" WEIGHT="6.199924409020065"/>
</CONT_SUBGROUP>
<CONT_SUBGROUP CHI2="4.982030643325029" CI_END="-0.6503305827260848" CI_START="-3.7330362409697697" DF="2" EFFECT_SIZE="-2.191683411847927" ESTIMABLE="YES" I2="59.85572664673152" ID="CMP-001.08.02" MODIFIED="2015-09-28 16:32:42 -0400" MODIFIED_BY="Sonja C Sawh" NO="2" P_CHI2="0.08282589507660687" P_Z="0.005321230321864827" STUDIES="3" TAU2="1.0881553532137445" TOTAL_1="723" TOTAL_2="719" WEIGHT="19.239334671730305" Z="2.7869157999230816">
<NAME>120 mL/kg/d</NAME>
<CONT_DATA CI_END="-0.7903018801208883" CI_START="-3.60969811987911" EFFECT_SIZE="-2.1999999999999993" ESTIMABLE="YES" MEAN_1="15.2" MEAN_2="17.4" MODIFIED="2015-09-28 16:31:35 -0400" MODIFIED_BY="Sonja C Sawh" ORDER="85" SD_1="5.2" SD_2="5.7" SE="0.7192469509637064" STUDY_ID="STD-Braga-2011" TOTAL_1="119" TOTAL_2="112" WEIGHT="6.984794757157723"/>
<CONT_DATA CI_END="0.4045509237878251" CI_START="-2.4045509237878253" EFFECT_SIZE="-1.0" ESTIMABLE="YES" MEAN_1="14.5" MEAN_2="15.5" MODIFIED="2015-09-28 16:32:27 -0400" MODIFIED_BY="Sonja C Sawh" ORDER="88" SD_1="9.3" SD_2="14.0" SE="0.7166207822525024" STUDY_ID="STD-ProPrems-2013" TOTAL_1="548" TOTAL_2="551" WEIGHT="6.99264910375161"/>
<CONT_DATA CI_END="-1.6980349767002325" CI_START="-6.6819650232997665" EFFECT_SIZE="-4.1899999999999995" ESTIMABLE="YES" MEAN_1="11.22" MEAN_2="15.41" MODIFIED="2015-09-28 16:32:42 -0400" MODIFIED_BY="Sonja C Sawh" ORDER="381" SD_1="5.04" SD_2="8.07" SE="1.2714340890730997" STUDY_ID="STD-Roy-2014" TOTAL_1="56" TOTAL_2="56" WEIGHT="5.261890810820972"/>
</CONT_SUBGROUP>
<CONT_SUBGROUP CHI2="0.0" CI_END="1.9773887173815878" CI_START="-2.1773887173815907" DF="0" EFFECT_SIZE="-0.10000000000000142" ESTIMABLE="YES" I2="0.0" ID="CMP-001.08.03" MODIFIED="2015-09-28 16:35:56 -0400" MODIFIED_BY="Sonja C Sawh" NO="3" P_CHI2="1.0" P_Z="0.9248331314592438" STUDIES="1" TAU2="0.0" TOTAL_1="91" TOTAL_2="89" WEIGHT="5.916610676858937" Z="0.09434748384551192">
<NAME>140 mL/kg/d or greater</NAME>
<CONT_DATA CI_END="1.9773887173815878" CI_START="-2.1773887173815907" EFFECT_SIZE="-0.10000000000000142" ESTIMABLE="YES" MEAN_1="17.9" MEAN_2="18.0" MODIFIED="2015-09-28 16:28:48 -0400" MODIFIED_BY="Sonja C Sawh" ORDER="90" SD_1="6.8" SD_2="7.4" SE="1.0599116788715335" STUDY_ID="STD-Mihatsch-2010" TOTAL_1="91" TOTAL_2="89" WEIGHT="5.916610676858937"/>
</CONT_SUBGROUP>
<CONT_SUBGROUP CHI2="152.56486602839234" CI_END="-0.5133637887512443" CI_START="-3.072979872962738" DF="8" EFFECT_SIZE="-1.793171830856991" ESTIMABLE="YES" I2="94.7563287614914" ID="CMP-001.08.04" MODIFIED="2015-09-28 16:35:56 -0400" MODIFIED_BY="Sonja C Sawh" NO="4" P_CHI2="7.771561172376096E-16" P_Z="0.00602981312440361" STUDIES="9" TAU2="3.1466219505126833" TOTAL_1="935" TOTAL_2="965" WEIGHT="60.00885129974906" Z="2.7461557444105007">
<NAME>No definition of volume</NAME>
<CONT_DATA CI_END="-1.2791957070413833" CI_START="-1.7208042929586167" EFFECT_SIZE="-1.5" ESTIMABLE="YES" MEAN_1="11.74" MEAN_2="13.24" MODIFIED="2015-09-28 16:35:24 -0400" MODIFIED_BY="Sonja C Sawh" ORDER="86" SD_1="0.46" SD_2="1.23" SE="0.11265732161421982" STUDY_ID="STD-Demirel-2013" TOTAL_1="135" TOTAL_2="136" WEIGHT="8.220442897985604"/>
<CONT_DATA CI_END="1.72735240452436" CI_START="-5.7273524045243605" EFFECT_SIZE="-2.0" ESTIMABLE="YES" MEAN_1="15.0" MEAN_2="17.0" MODIFIED="2015-09-28 16:35:33 -0400" MODIFIED_BY="Sonja C Sawh" ORDER="403" SD_1="8.0" SD_2="9.0" SE="1.9017453554887946" STUDY_ID="STD-Manzoni-2006" TOTAL_1="39" TOTAL_2="41" WEIGHT="3.6318536848470924"/>
<CONT_DATA CI_END="-0.5276419987558875" CI_START="-2.2723580012441134" EFFECT_SIZE="-1.4000000000000004" ESTIMABLE="YES" MEAN_1="13.2" MEAN_2="14.6" MODIFIED="2015-09-28 16:35:33 -0400" MODIFIED_BY="Sonja C Sawh" ORDER="371" SD_1="5.0" SD_2="4.9" SE="0.44508879149064035" STUDY_ID="STD-Manzoni-2014" TOTAL_1="238" TOTAL_2="258" WEIGHT="7.718727721060709"/>
<CONT_DATA CI_END="-0.25715037888364556" CI_START="-1.7428496211163544" EFFECT_SIZE="-1.0" ESTIMABLE="YES" MEAN_1="9.1" MEAN_2="10.1" MODIFIED="2015-09-28 16:35:48 -0400" MODIFIED_BY="Sonja C Sawh" ORDER="466" SD_1="3.2" SD_2="4.3" SE="0.37901187316494456" STUDY_ID="STD-Oncel-2014" TOTAL_1="200" TOTAL_2="200" WEIGHT="7.85960934349185"/>
<CONT_DATA CI_END="-4.819966845815411" CI_START="-6.060033154184588" EFFECT_SIZE="-5.4399999999999995" ESTIMABLE="YES" MEAN_1="13.76" MEAN_2="19.2" MODIFIED="2015-09-28 16:35:54 -0400" MODIFIED_BY="Sonja C Sawh" ORDER="91" SD_1="2.28" SD_2="2.02" SE="0.31634925900441613" STUDY_ID="STD-Samanta-2009" TOTAL_1="91" TOTAL_2="95" WEIGHT="7.976099182394627"/>
<CONT_DATA CI_END="1.4427443512359654" CI_START="-3.4427443512359654" EFFECT_SIZE="-1.0" ESTIMABLE="YES" MEAN_1="17.3" MEAN_2="18.3" MODIFIED="2015-09-28 16:35:56 -0400" MODIFIED_BY="Sonja C Sawh" ORDER="92" SD_1="8.7" SD_2="9.8" SE="1.2463210398272728" STUDY_ID="STD-Sari-2011" TOTAL_1="110" TOTAL_2="111" WEIGHT="5.337622959744811"/>
<CONT_DATA CI_END="2.22758482101393" CI_START="-1.2075848210139304" EFFECT_SIZE="0.5099999999999998" ESTIMABLE="YES" MEAN_1="10.19" MEAN_2="9.68" MODIFIED="2015-09-28 16:35:37 -0400" MODIFIED_BY="Sonja C Sawh" ORDER="484" SD_1="4.055" SD_2="3.46" SE="0.8763348890908302" STUDY_ID="STD-Van-Niekerk-2014a-_x0028_HIV_x002d_exposed_x0029_" TOTAL_1="37" TOTAL_2="37" WEIGHT="6.499533750599316"/>
<CONT_DATA CI_END="-0.24586654028235388" CI_START="-2.7741334597176457" EFFECT_SIZE="-1.5099999999999998" ESTIMABLE="YES" MEAN_1="9.63" MEAN_2="11.14" MODIFIED="2015-09-28 16:35:37 -0400" MODIFIED_BY="Sonja C Sawh" ORDER="485" SD_1="2.42" SD_2="4.15" SE="0.6449779024966629" STUDY_ID="STD-Van-Niekerk-2014b-_x0028_HIV_x002d_unexposed_x0029_" TOTAL_1="54" TOTAL_2="56" WEIGHT="7.202158838232388"/>
<CONT_DATA CI_END="-0.10133415894099063" CI_START="-4.698665841059014" EFFECT_SIZE="-2.400000000000002" ESTIMABLE="YES" MEAN_1="14.7" MEAN_2="17.1" MODIFIED="2015-09-28 16:35:37 -0400" MODIFIED_BY="Sonja C Sawh" ORDER="415" SD_1="5.0" SD_2="4.2" SE="1.1728102450813354" STUDY_ID="STD-Yang-2011" TOTAL_1="31" TOTAL_2="31" WEIGHT="5.562802921392663"/>
</CONT_SUBGROUP>
</CONT_OUTCOME>
</COMPARISON>
<COMPARISON ID="CMP-002" MODIFIED="2016-07-20 14:41:32 -0400" MODIFIED_BY="[Empty name]" NO="2">
<NAME>Probiotics versus control (infants &lt; 1500 g)</NAME>
<DICH_OUTCOME CHI2="19.692623412065753" CI_END="0.6083809729570645" CI_START="0.3596976230553223" CI_STUDY="95" CI_TOTAL="95" DF="22" EFFECT_MEASURE="RR" EFFECT_SIZE="0.46779609862069227" ESTIMABLE="YES" EVENTS_1="79" EVENTS_2="191" I2="0.0" I2_Q="0.0" ID="CMP-002.01" LOG_CI_END="-0.21582437691517653" LOG_CI_START="-0.44406243206574825" LOG_EFFECT_SIZE="-0.3299434044904624" METHOD="MH" MODIFIED="2016-07-20 14:39:32 -0400" MODIFIED_BY="[Empty name]" NO="1" P_CHI2="0.6022601299450059" P_Q="1.0" P_Z="1.4558210588694846E-8" Q="0.0" RANDOM="YES" SCALE="200.27893694032284" SORT_BY="STUDY" STUDIES="25" SUBGROUPS="NO" SUBGROUP_TEST="YES" SWAP_EVENTS="NO" TAU2="0.0" TOTALS="YES" TOTAL_1="3279" TOTAL_2="3308" WEIGHT="100.0" Z="5.666690327440935">
<NAME>Severe necrotising enterocolitis (stage II-III)</NAME>
<GROUP_LABEL_1>Probiotics</GROUP_LABEL_1>
<GROUP_LABEL_2>Control</GROUP_LABEL_2>
<GRAPH_LABEL_1>Favours [probiotic]</GRAPH_LABEL_1>
<GRAPH_LABEL_2>Favours [control]</GRAPH_LABEL_2>
<DICH_DATA CI_END="6.96264540555288" CI_START="0.1494259637536985" EFFECT_SIZE="1.02" ESTIMABLE="YES" EVENTS_1="2" EVENTS_2="2" LOG_CI_END="0.8427742779368819" LOG_CI_START="-0.8255739344130467" LOG_EFFECT_SIZE="0.00860017176191757" MODIFIED="2015-01-19 13:23:05 -0500" MODIFIED_BY="[Empty name]" ORDER="93" O_E="0.0" SE="0.9799959983911899" STUDY_ID="STD-Al_x002d_Hosni-2012" TOTAL_1="50" TOTAL_2="51" VAR="0.960392156862745" WEIGHT="1.8715555210311356"/>
<DICH_DATA CI_END="0.7717419852438316" CI_START="0.013320134172660807" EFFECT_SIZE="0.10138888888888889" ESTIMABLE="YES" EVENTS_1="1" EVENTS_2="10" LOG_CI_END="-0.11252787209199856" LOG_CI_START="-1.8754914005296266" LOG_EFFECT_SIZE="-0.9940096363108125" MODIFIED="2015-01-19 13:24:11 -0500" MODIFIED_BY="[Empty name]" ORDER="94" O_E="0.0" SE="1.0355735034144726" STUDY_ID="STD-Bin_x002d_Nun-2005" TOTAL_1="72" TOTAL_2="73" VAR="1.072412480974125" WEIGHT="1.6760596089843895"/>
<DICH_DATA CI_END="1.9214795466841568" CI_START="0.005697359316327367" EFFECT_SIZE="0.10462962962962963" ESTIMABLE="YES" EVENTS_1="0" EVENTS_2="4" LOG_CI_END="0.2836357659486976" LOG_CI_START="-2.244326389955758" LOG_EFFECT_SIZE="-0.98034531200353" MODIFIED="2015-01-19 13:24:41 -0500" MODIFIED_BY="[Empty name]" ORDER="95" O_E="0.0" SE="1.4849374839927658" STUDY_ID="STD-Braga-2011" TOTAL_1="119" TOTAL_2="112" VAR="2.2050393313667653" WEIGHT="0.8151452075992489"/>
<DICH_DATA CI_END="1.6144476896574236" CI_START="0.1496469930363958" EFFECT_SIZE="0.4915254237288136" ESTIMABLE="YES" EVENTS_1="4" EVENTS_2="8" LOG_CI_END="0.2080239778380536" LOG_CI_START="-0.8249320053244297" LOG_EFFECT_SIZE="-0.3084540137431881" MODIFIED="2015-01-19 13:25:35 -0500" MODIFIED_BY="[Empty name]" ORDER="97" O_E="0.0" SE="0.6067634577242242" STUDY_ID="STD-Dani-2002" TOTAL_1="295" TOTAL_2="290" VAR="0.36816189362945645" WEIGHT="4.882165358863907"/>
<DICH_DATA CI_END="2.5026132422373326" CI_START="0.297935985924537" EFFECT_SIZE="0.8634920634920635" ESTIMABLE="YES" EVENTS_1="6" EVENTS_2="7" LOG_CI_END="0.39839373824569263" LOG_CI_START="-0.5258770377564962" LOG_EFFECT_SIZE="-0.06374164975540178" MODIFIED="2015-01-19 13:26:25 -0500" MODIFIED_BY="[Empty name]" ORDER="98" O_E="0.0" SE="0.542921229037815" STUDY_ID="STD-Demirel-2013" TOTAL_1="135" TOTAL_2="136" VAR="0.29476346093993155" WEIGHT="6.09786314015956"/>
<DICH_DATA CI_END="0.46631664872715356" CI_START="0.02647488363549561" EFFECT_SIZE="0.1111111111111111" ESTIMABLE="YES" EVENTS_1="2" EVENTS_2="18" LOG_CI_END="-0.33131907881688055" LOG_CI_START="-1.5771659400617695" LOG_EFFECT_SIZE="-0.9542425094393249" MODIFIED="2016-07-20 10:58:43 -0400" MODIFIED_BY="[Empty name]" ORDER="941" O_E="0.0" SE="0.7318166133366716" STUDY_ID="STD-Dilli-2015a" TOTAL_1="100" TOTAL_2="100" VAR="0.5355555555555556" WEIGHT="3.3561919485027465"/>
<DICH_DATA CI_END="0.9985019085969338" CI_START="0.11127781544978844" EFFECT_SIZE="0.3333333333333333" ESTIMABLE="YES" EVENTS_1="4" EVENTS_2="12" LOG_CI_END="-6.511006557480128E-4" LOG_CI_START="-0.9535914087835768" LOG_EFFECT_SIZE="-0.47712125471966244" MODIFIED="2016-07-20 10:58:43 -0400" MODIFIED_BY="[Empty name]" ORDER="942" O_E="0.0" SE="0.5597618541248888" STUDY_ID="STD-Dilli-2015b" TOTAL_1="100" TOTAL_2="100" VAR="0.3133333333333333" WEIGHT="5.736469926164269"/>
<DICH_DATA CI_END="1.2625022469690081" CI_START="0.19801944954965056" EFFECT_SIZE="0.5" ESTIMABLE="YES" EVENTS_1="6" EVENTS_2="12" LOG_CI_END="0.10123215973752897" LOG_CI_START="-0.7032921510654914" LOG_EFFECT_SIZE="-0.3010299956639812" MODIFIED="2015-01-19 13:27:23 -0500" MODIFIED_BY="[Empty name]" ORDER="99" O_E="0.0" SE="0.47258156262526085" STUDY_ID="STD-Fernandez_x002d_Carrocera-2013" TOTAL_1="75" TOTAL_2="75" VAR="0.22333333333333333" WEIGHT="8.048181687454347"/>
<DICH_DATA CI_END="0.0" CI_START="0.0" EFFECT_SIZE="0.0" ESTIMABLE="NO" EVENTS_1="0" EVENTS_2="0" LOG_CI_END="0.0" LOG_CI_START="0.0" LOG_EFFECT_SIZE="0.0" MODIFIED="2015-01-19 13:27:56 -0500" MODIFIED_BY="[Empty name]" ORDER="100" O_E="0.0" SE="0.0" STUDY_ID="STD-Kitajima-1997" TOTAL_1="45" TOTAL_2="46" VAR="0.0" WEIGHT="0.0"/>
<DICH_DATA CI_END="0.9352307880254892" CI_START="0.04616144537907897" EFFECT_SIZE="0.20777777777777778" ESTIMABLE="YES" EVENTS_1="2" EVENTS_2="10" LOG_CI_END="-0.029081204530682934" LOG_CI_START="-1.335720601274969" LOG_EFFECT_SIZE="-0.6824009029028258" MODIFIED="2015-01-19 13:28:39 -0500" MODIFIED_BY="[Empty name]" ORDER="101" O_E="0.0" SE="0.7675264496169215" STUDY_ID="STD-Lin-2005" TOTAL_1="180" TOTAL_2="187" VAR="0.5890968508615567" WEIGHT="3.05115744703562"/>
<DICH_DATA CI_END="0.8541787324874388" CI_START="0.09556858530474467" EFFECT_SIZE="0.2857142857142857" ESTIMABLE="YES" EVENTS_1="4" EVENTS_2="14" LOG_CI_END="-0.0684512459252713" LOG_CI_START="-1.01968484277528" LOG_EFFECT_SIZE="-0.5440680443502757" MODIFIED="2015-01-19 13:28:56 -0500" MODIFIED_BY="[Empty name]" ORDER="102" O_E="0.0" SE="0.5587593234719402" STUDY_ID="STD-Lin-2008" TOTAL_1="217" TOTAL_2="217" VAR="0.3122119815668203" WEIGHT="5.757073237584195"/>
<DICH_DATA CI_END="3.2274831496672065" CI_START="0.038048015197289314" EFFECT_SIZE="0.3504273504273504" ESTIMABLE="YES" EVENTS_1="1" EVENTS_2="3" LOG_CI_END="0.508863983540889" LOG_CI_START="-1.4196679935937413" LOG_EFFECT_SIZE="-0.4554020050264262" MODIFIED="2015-01-19 13:29:42 -0500" MODIFIED_BY="[Empty name]" ORDER="103" O_E="0.0" SE="1.1328292297561309" STUDY_ID="STD-Manzoni-2006" TOTAL_1="39" TOTAL_2="41" VAR="1.2833020637898687" WEIGHT="1.4006267847986462"/>
<DICH_DATA CI_END="1.6966781302336307" CI_START="0.005244725072749154" EFFECT_SIZE="0.09433244579688094" ESTIMABLE="YES" EVENTS_1="0" EVENTS_2="5" LOG_CI_END="0.2295994619277387" LOG_CI_START="-2.2802772724880316" LOG_EFFECT_SIZE="-1.0253389052801465" MODIFIED="2015-09-30 14:48:57 -0400" MODIFIED_BY="[Empty name]" ORDER="367" O_E="0.0" SE="1.4743140178860321" STUDY_ID="STD-Manzoni-2014" TOTAL_1="238" TOTAL_2="247" VAR="2.1736018233352556" WEIGHT="0.8269349170739245"/>
<DICH_DATA CI_END="2.6030132107871373" CI_START="0.09186728149612175" EFFECT_SIZE="0.489010989010989" ESTIMABLE="YES" EVENTS_1="2" EVENTS_2="4" LOG_CI_END="0.4154763722419273" LOG_CI_START="-1.0368391349222512" LOG_EFFECT_SIZE="-0.31068138134016204" MODIFIED="2015-01-19 13:34:13 -0500" MODIFIED_BY="[Empty name]" ORDER="105" O_E="0.0" SE="0.853097317985943" STUDY_ID="STD-Mihatsch-2010" TOTAL_1="91" TOTAL_2="89" VAR="0.7277750339548092" WEIGHT="2.4697566688486883"/>
<DICH_DATA CI_END="1.9850703643826424" CI_START="0.32240670733051835" EFFECT_SIZE="0.8" ESTIMABLE="YES" EVENTS_1="8" EVENTS_2="10" LOG_CI_END="0.2977759057195323" LOG_CI_START="-0.4915959317356451" LOG_EFFECT_SIZE="-0.09691001300805639" MODIFIED="2015-03-06 17:00:05 -0500" MODIFIED_BY="Sonja C Sawh" ORDER="395" O_E="0.0" SE="0.4636809247747852" STUDY_ID="STD-Oncel-2014" TOTAL_1="200" TOTAL_2="200" VAR="0.215" WEIGHT="8.360126714099865"/>
<DICH_DATA CI_END="8.16186652689377" CI_START="0.013955906976017441" EFFECT_SIZE="0.3375" ESTIMABLE="YES" EVENTS_1="0" EVENTS_2="1" LOG_CI_END="0.9117894883657638" LOG_CI_START="-1.8552419340316764" LOG_EFFECT_SIZE="-0.47172622283295623" MODIFIED="2015-02-24 11:54:05 -0500" MODIFIED_BY="[Empty name]" ORDER="379" O_E="0.0" SE="1.6253679545427" STUDY_ID="STD-Patole-2014" TOTAL_1="79" TOTAL_2="80" VAR="2.6418209876543206" WEIGHT="0.6803743523619331"/>
<DICH_DATA CI_END="0.9315348414605001" CI_START="0.2279847850122115" EFFECT_SIZE="0.46084245742092456" ESTIMABLE="YES" EVENTS_1="11" EVENTS_2="24" LOG_CI_END="-0.030800896891132842" LOG_CI_START="-0.6420941354807974" LOG_EFFECT_SIZE="-0.33644751618596513" MODIFIED="2015-01-19 13:34:42 -0500" MODIFIED_BY="[Empty name]" ORDER="106" O_E="0.0" SE="0.35907667429790185" STUDY_ID="STD-ProPrems-2013" TOTAL_1="548" TOTAL_2="551" VAR="0.1289360580248415" WEIGHT="13.940454447468598"/>
<DICH_DATA CI_END="1.6894893914978284" CI_START="0.232893486257011" EFFECT_SIZE="0.6272727272727273" ESTIMABLE="YES" EVENTS_1="6" EVENTS_2="10" LOG_CI_END="0.22775546913345493" LOG_CI_START="-0.6328426579753943" LOG_EFFECT_SIZE="-0.2025435944209697" MODIFIED="2015-01-19 13:35:19 -0500" MODIFIED_BY="[Empty name]" ORDER="107" O_E="0.0" SE="0.5055195998931721" STUDY_ID="STD-Rojas-2012" TOTAL_1="176" TOTAL_2="184" VAR="0.2555500658761528" WEIGHT="7.0335620433866675"/>
<DICH_DATA CI_END="23.20584474178552" CI_START="0.20437592779558514" EFFECT_SIZE="2.1777777777777776" ESTIMABLE="YES" EVENTS_1="2" EVENTS_2="1" LOG_CI_END="1.3655973822796617" LOG_CI_START="-0.6895702584453592" LOG_EFFECT_SIZE="0.33801356191715115" MODIFIED="2015-01-19 13:35:53 -0500" MODIFIED_BY="[Empty name]" ORDER="108" O_E="0.0" SE="1.2072156454057708" STUDY_ID="STD-Rouge-2009" TOTAL_1="45" TOTAL_2="49" VAR="1.4573696145124717" WEIGHT="1.2333365713355822"/>
<DICH_DATA CI_END="0.9183629091492804" CI_START="0.13185833313396572" EFFECT_SIZE="0.34798534798534797" ESTIMABLE="YES" EVENTS_1="5" EVENTS_2="15" LOG_CI_END="-0.0369856648819514" LOG_CI_START="-0.8798924186218652" LOG_EFFECT_SIZE="-0.4584390417519083" MODIFIED="2015-01-19 13:40:19 -0500" MODIFIED_BY="[Empty name]" ORDER="109" O_E="0.0" SE="0.4951275996025489" STUDY_ID="STD-Samanta-2009" TOTAL_1="91" TOTAL_2="95" VAR="0.24515133988818197" WEIGHT="7.331908707296116"/>
<DICH_DATA CI_END="1.6086463437686067" CI_START="0.22787805910949172" EFFECT_SIZE="0.6054545454545455" ESTIMABLE="YES" EVENTS_1="6" EVENTS_2="10" LOG_CI_END="0.20646057621101835" LOG_CI_START="-0.6422974881868663" LOG_EFFECT_SIZE="-0.21791845598792398" MODIFIED="2015-01-19 13:40:05 -0500" MODIFIED_BY="[Empty name]" ORDER="110" O_E="0.0" SE="0.4985646884474958" STUDY_ID="STD-Sari-2011" TOTAL_1="110" TOTAL_2="111" VAR="0.24856674856674857" WEIGHT="7.231165286167796"/>
<DICH_DATA CI_END="2.765289912788724" CI_START="0.36162573601244064" EFFECT_SIZE="1.0" ESTIMABLE="YES" EVENTS_1="7" EVENTS_2="7" LOG_CI_END="0.4417406694288102" LOG_CI_START="-0.4417406694288102" LOG_EFFECT_SIZE="0.0" MODIFIED="2015-02-24 11:16:27 -0500" MODIFIED_BY="[Empty name]" ORDER="333" O_E="0.0" SE="0.5189613117481253" STUDY_ID="STD-Serce-2013" TOTAL_1="122" TOTAL_2="122" VAR="0.26932084309133486" WEIGHT="6.67392550424294"/>
<DICH_DATA CI_END="0.0" CI_START="0.0" EFFECT_SIZE="0.0" ESTIMABLE="NO" EVENTS_1="0" EVENTS_2="0" LOG_CI_END="0.0" LOG_CI_START="0.0" LOG_EFFECT_SIZE="0.0" MODIFIED="2016-07-20 14:39:32 -0400" MODIFIED_BY="[Empty name]" ORDER="1025" O_E="0.0" SE="0.0" STUDY_ID="STD-Tewari-2015" TOTAL_1="61" TOTAL_2="59" VAR="0.0" WEIGHT="0.0"/>
<DICH_DATA CI_END="4.028714011998428" CI_START="0.009928726606274583" EFFECT_SIZE="0.2" ESTIMABLE="YES" EVENTS_1="0" EVENTS_2="2" LOG_CI_END="0.6051664390390865" LOG_CI_START="-2.003106447711124" LOG_EFFECT_SIZE="-0.6989700043360187" MODIFIED="2015-03-16 15:14:26 -0400" MODIFIED_BY="[Empty name]" ORDER="480" O_E="0.0" SE="1.5321124048360917" STUDY_ID="STD-Van-Niekerk-2014a-_x0028_HIV_x002d_exposed_x0029_" TOTAL_1="37" TOTAL_2="37" VAR="2.3473684210526318" WEIGHT="0.7657201261681154"/>
<DICH_DATA CI_END="4.220524424594575" CI_START="0.010179299809454676" EFFECT_SIZE="0.20727272727272728" ESTIMABLE="YES" EVENTS_1="0" EVENTS_2="2" LOG_CI_END="0.6253664179183306" LOG_CI_START="-1.9922820942338733" LOG_EFFECT_SIZE="-0.6834578381577713" MODIFIED="2015-03-16 15:14:26 -0400" MODIFIED_BY="[Empty name]" ORDER="481" O_E="0.0" SE="1.5376196936073168" STUDY_ID="STD-Van-Niekerk-2014b-_x0028_HIV_x002d_unexposed_x0029_" TOTAL_1="54" TOTAL_2="56" VAR="2.364274322169059" WEIGHT="0.7602447933717162"/>
</DICH_OUTCOME>
<DICH_OUTCOME CHI2="72.920336095495" CI_END="0.9980485467147197" CI_START="0.8430171701062634" CI_STUDY="95" CI_TOTAL="95" DF="56" EFFECT_MEASURE="RR" EFFECT_SIZE="0.917263354484475" ESTIMABLE="YES" EVENTS_1="1139" EVENTS_2="1257" I2="23.203864657640185" I2_Q="0.0" ID="CMP-002.02" LOG_CI_END="-8.483334044732996E-4" LOG_CI_START="-0.07416357981598773" LOG_EFFECT_SIZE="-0.03750595661023054" METHOD="MH" MODIFIED="2016-07-20 14:40:41 -0400" MODIFIED_BY="[Empty name]" NO="2" NOTES="&lt;p&gt;Kitajima 97 removed because data for outcome was not found in original publication.&lt;/p&gt;" NOTES_MODIFIED="2016-07-20 14:40:41 -0400" NOTES_MODIFIED_BY="[Empty name]" P_CHI2="0.0638900405804671" P_Q="0.9122532141401919" P_Z="0.044928675518781484" Q="0.5299984988097903" RANDOM="YES" SCALE="100.0" SORT_BY="STUDY" STUDIES="24" SUBGROUPS="YES" SUBGROUP_TEST="NO" SWAP_EVENTS="NO" TAU2="0.02150980122944178" TOTALS="SUB" TOTAL_1="8025" TOTAL_2="8077" WEIGHT="400.0" Z="2.005321614802041">
<NAME>Sepsis</NAME>
<GROUP_LABEL_1>Probiotics</GROUP_LABEL_1>
<GROUP_LABEL_2>Control</GROUP_LABEL_2>
<GRAPH_LABEL_1>Favours [probiotic]</GRAPH_LABEL_1>
<GRAPH_LABEL_2>Favours [control]</GRAPH_LABEL_2>
<DICH_SUBGROUP CHI2="31.902601552724434" CI_END="1.019030991102706" CI_START="0.7948580161817745" DF="22" EFFECT_SIZE="0.8999916399698635" ESTIMABLE="YES" EVENTS_1="548" EVENTS_2="621" I2="31.04010667079521" ID="CMP-002.02.01" LOG_CI_END="0.00818739211263588" LOG_CI_START="-0.09971044152691866" LOG_EFFECT_SIZE="-0.045761524707141385" MODIFIED="2016-07-20 14:40:09 -0400" MODIFIED_BY="[Empty name]" NO="1" P_CHI2="0.07907182013991099" P_Z="0.09640934717274362" STUDIES="23" TAU2="0.026046116860296068" TOTAL_1="3056" TOTAL_2="3079" WEIGHT="100.0" Z="1.6625160539044768">
<NAME>Any sepsis</NAME>
<DICH_DATA CI_END="1.5393887840725833" CI_START="0.44616835565278196" EFFECT_SIZE="0.82875" ESTIMABLE="YES" EVENTS_1="13" EVENTS_2="16" LOG_CI_END="0.18734831798211266" LOG_CI_START="-0.3505012351564536" LOG_EFFECT_SIZE="-0.08157645858717046" MODIFIED="2015-01-19 13:44:01 -0500" MODIFIED_BY="[Empty name]" ORDER="111" O_E="0.0" SE="0.31593548991182047" STUDY_ID="STD-Al_x002d_Hosni-2012" TOTAL_1="50" TOTAL_2="51" VAR="0.09981523378582202" WEIGHT="3.1915986021819096"/>
<DICH_DATA CI_END="1.9969681635960383" CI_START="0.858836494042998" EFFECT_SIZE="1.3096064814814814" ESTIMABLE="YES" EVENTS_1="31" EVENTS_2="24" LOG_CI_END="0.30037114124287273" LOG_CI_START="-0.0660895096191646" LOG_EFFECT_SIZE="0.11714081581185407" MODIFIED="2015-01-19 13:44:31 -0500" MODIFIED_BY="[Empty name]" ORDER="112" O_E="0.0" SE="0.21526080032583847" STUDY_ID="STD-Bin_x002d_Nun-2005" TOTAL_1="72" TOTAL_2="73" VAR="0.0463372121569205" WEIGHT="5.549605361413158"/>
<DICH_DATA CI_END="1.269115953416335" CI_START="0.633085287592889" EFFECT_SIZE="0.896358543417367" ESTIMABLE="YES" EVENTS_1="40" EVENTS_2="42" LOG_CI_END="0.10350130344089337" LOG_CI_START="-0.1985377790254677" LOG_EFFECT_SIZE="-0.047518237792287206" MODIFIED="2015-01-19 13:45:03 -0500" MODIFIED_BY="[Empty name]" ORDER="113" O_E="0.0" SE="0.17741925215831164" STUDY_ID="STD-Braga-2011" TOTAL_1="119" TOTAL_2="112" VAR="0.031477591036414565" WEIGHT="6.983188766485062"/>
<DICH_DATA CI_END="2.4372620770716695" CI_START="0.5396886839989264" EFFECT_SIZE="1.1468926553672316" ESTIMABLE="YES" EVENTS_1="14" EVENTS_2="12" LOG_CI_END="0.3869022310749261" LOG_CI_START="-0.2678566879721136" LOG_EFFECT_SIZE="0.059522771551406284" MODIFIED="2015-01-19 13:45:38 -0500" MODIFIED_BY="[Empty name]" ORDER="114" O_E="0.0" SE="0.38460863015715235" STUDY_ID="STD-Dani-2002" TOTAL_1="295" TOTAL_2="290" VAR="0.14792379839136122" WEIGHT="2.3090136602630267"/>
<DICH_DATA CI_END="0.9735504165287386" CI_START="0.5450305367249572" EFFECT_SIZE="0.7284330484330485" ESTIMABLE="YES" EVENTS_1="47" EVENTS_2="65" LOG_CI_END="-0.011641553077414294" LOG_CI_START="-0.26357916458643904" LOG_EFFECT_SIZE="-0.1376103588319267" MODIFIED="2015-03-02 12:19:27 -0500" MODIFIED_BY="[Empty name]" ORDER="115" O_E="0.0" SE="0.14798940011169126" STUDY_ID="STD-Demirel-2013" TOTAL_1="135" TOTAL_2="136" VAR="0.021900862545418245" WEIGHT="8.377981590702737"/>
<DICH_DATA CI_END="0.938130609338252" CI_START="0.4426981039114194" EFFECT_SIZE="0.6444444444444445" ESTIMABLE="YES" EVENTS_1="29" EVENTS_2="45" LOG_CI_END="-0.027736693639978164" LOG_CI_START="-0.35389233811279697" LOG_EFFECT_SIZE="-0.19081451587638756" MODIFIED="2016-07-20 10:59:00 -0400" MODIFIED_BY="[Empty name]" ORDER="945" O_E="0.0" SE="0.19158544005981215" STUDY_ID="STD-Dilli-2015a" TOTAL_1="100" TOTAL_2="100" VAR="0.03670498084291188" WEIGHT="6.401464284987993"/>
<DICH_DATA CI_END="1.8411537793474941" CI_START="0.6940663034591554" EFFECT_SIZE="1.1304347826086956" ESTIMABLE="YES" EVENTS_1="26" EVENTS_2="23" LOG_CI_END="0.26509006375273503" LOG_CI_START="-0.15859903984628496" LOG_EFFECT_SIZE="0.05324551195322505" MODIFIED="2016-07-20 10:59:00 -0400" MODIFIED_BY="[Empty name]" ORDER="946" O_E="0.0" SE="0.24887707674895188" STUDY_ID="STD-Dilli-2015b" TOTAL_1="100" TOTAL_2="100" VAR="0.06193979933110368" WEIGHT="4.565491026052895"/>
<DICH_DATA CI_END="1.2582971592283314" CI_START="0.7241191145596867" EFFECT_SIZE="0.9545454545454546" ESTIMABLE="YES" EVENTS_1="42" EVENTS_2="44" LOG_CI_END="0.09978321612765571" LOG_CI_START="-0.14018998830422966" LOG_EFFECT_SIZE="-0.02020338608828695" MODIFIED="2015-03-02 15:06:41 -0500" MODIFIED_BY="[Empty name]" ORDER="442" O_E="0.0" SE="0.1409614481698094" STUDY_ID="STD-Fernandez_x002d_Carrocera-2013" TOTAL_1="75" TOTAL_2="75" VAR="0.019870129870129864" WEIGHT="8.748513639393266"/>
<DICH_DATA CI_END="1.0356157667938422" CI_START="0.38920634277902044" EFFECT_SIZE="0.6348765432098765" ESTIMABLE="YES" EVENTS_1="22" EVENTS_2="36" LOG_CI_END="0.015198653755339369" LOG_CI_START="-0.40982009077911563" LOG_EFFECT_SIZE="-0.19731071851188814" MODIFIED="2015-01-19 13:48:53 -0500" MODIFIED_BY="[Empty name]" ORDER="117" O_E="0.0" SE="0.2496581144162552" STUDY_ID="STD-Lin-2005" TOTAL_1="180" TOTAL_2="187" VAR="0.06232917409387998" WEIGHT="4.545375822289115"/>
<DICH_DATA CI_END="2.666067142193313" CI_START="1.0419009085767295" EFFECT_SIZE="1.6666666666666667" ESTIMABLE="YES" EVENTS_1="40" EVENTS_2="24" LOG_CI_END="0.42587108248102107" LOG_CI_START="0.017826416751691613" LOG_EFFECT_SIZE="0.2218487496163564" MODIFIED="2015-01-19 13:49:05 -0500" MODIFIED_BY="[Empty name]" ORDER="118" O_E="0.0" SE="0.23968745650307927" STUDY_ID="STD-Lin-2008" TOTAL_1="217" TOTAL_2="217" VAR="0.05745007680491551" WEIGHT="4.810984706698604"/>
<DICH_DATA CI_END="1.3952293854812883" CI_START="0.5908193698716888" EFFECT_SIZE="0.9079254079254079" ESTIMABLE="YES" EVENTS_1="19" EVENTS_2="22" LOG_CI_END="0.1446456145337173" LOG_CI_START="-0.2285452748859993" LOG_EFFECT_SIZE="-0.04194983017614101" MODIFIED="2015-01-19 13:50:05 -0500" MODIFIED_BY="[Empty name]" ORDER="119" O_E="0.0" SE="0.21921417576983748" STUDY_ID="STD-Manzoni-2006" TOTAL_1="39" TOTAL_2="41" VAR="0.0480548548584492" WEIGHT="5.420966843937625"/>
<DICH_DATA CI_END="2.061934282753387" CI_START="0.30120710274009577" EFFECT_SIZE="0.7880794701986755" ESTIMABLE="YES" EVENTS_1="7" EVENTS_2="9" LOG_CI_END="0.3142748194865939" LOG_CI_START="-0.5211347912878712" LOG_EFFECT_SIZE="-0.10342998590063866" MODIFIED="2015-09-30 14:45:22 -0400" MODIFIED_BY="[Empty name]" ORDER="120" O_E="0.0" SE="0.4907237407131881" STUDY_ID="STD-Manzoni-2009" TOTAL_1="151" TOTAL_2="153" VAR="0.24080978969954425" WEIGHT="1.5053026780233547"/>
<DICH_DATA CI_END="0.9870486050736648" CI_START="0.27394800885192444" EFFECT_SIZE="0.52" ESTIMABLE="YES" EVENTS_1="13" EVENTS_2="25" LOG_CI_END="-0.005661460911371232" LOG_CI_START="-0.5623318518190304" LOG_EFFECT_SIZE="-0.28399665636520083" MODIFIED="2015-03-06 17:03:26 -0500" MODIFIED_BY="Sonja C Sawh" ORDER="397" O_E="0.0" SE="0.32699094318203514" STUDY_ID="STD-Oncel-2014" TOTAL_1="200" TOTAL_2="200" VAR="0.10692307692307693" WEIGHT="3.0209923017605584"/>
<DICH_DATA CI_END="2.8046882618812408" CI_START="0.733798036204722" EFFECT_SIZE="1.4345991561181435" ESTIMABLE="YES" EVENTS_1="17" EVENTS_2="12" LOG_CI_END="0.44788459690465426" LOG_CI_START="-0.13442345484035173" LOG_EFFECT_SIZE="0.15673057103215127" MODIFIED="2015-02-24 11:54:21 -0500" MODIFIED_BY="[Empty name]" ORDER="380" O_E="0.0" SE="0.34205063206636055" STUDY_ID="STD-Patole-2014" TOTAL_1="79" TOTAL_2="80" VAR="0.11699863489699676" WEIGHT="2.8082044664766803"/>
<DICH_DATA CI_END="1.0841292191850882" CI_START="0.6103037110051347" EFFECT_SIZE="0.8134175346510293" ESTIMABLE="YES" EVENTS_1="72" EVENTS_2="89" LOG_CI_END="0.035081049577310265" LOG_CI_START="-0.21445398926976714" LOG_EFFECT_SIZE="-0.08968646984622843" MODIFIED="2015-01-19 13:51:37 -0500" MODIFIED_BY="[Empty name]" ORDER="122" O_E="0.0" SE="0.14657811703713694" STUDY_ID="STD-ProPrems-2013" TOTAL_1="548" TOTAL_2="551" VAR="0.02148514439415261" WEIGHT="8.451257134551229"/>
<DICH_DATA CI_END="2.33594594855936" CI_START="0.659803716626614" EFFECT_SIZE="1.2414772727272727" ESTIMABLE="YES" EVENTS_1="19" EVENTS_2="16" LOG_CI_END="0.3684627894189612" LOG_CI_START="-0.18058524243437962" LOG_EFFECT_SIZE="0.09393877349229082" MODIFIED="2015-03-10 12:26:42 -0400" MODIFIED_BY="[Empty name]" ORDER="123" O_E="0.0" SE="0.32251353174224273" STUDY_ID="STD-Rojas-2012" TOTAL_1="176" TOTAL_2="184" VAR="0.10401497815685459" WEIGHT="3.0885401259916136"/>
<DICH_DATA CI_END="2.3420336068775534" CI_START="0.6740154060032739" EFFECT_SIZE="1.2564102564102564" ESTIMABLE="YES" EVENTS_1="15" EVENTS_2="13" LOG_CI_END="0.3695931226649343" LOG_CI_START="-0.17133017666090547" LOG_EFFECT_SIZE="0.09913147300201444" MODIFIED="2015-01-19 13:52:49 -0500" MODIFIED_BY="[Empty name]" ORDER="124" O_E="0.0" SE="0.317741023637514" STUDY_ID="STD-Rouge-2009" TOTAL_1="45" TOTAL_2="49" VAR="0.10095935810221524" WEIGHT="3.162847199378206"/>
<DICH_DATA CI_END="0.8758200114423731" CI_START="0.26823793914978533" EFFECT_SIZE="0.4846938775510204" ESTIMABLE="YES" EVENTS_1="13" EVENTS_2="28" LOG_CI_END="-0.057585135919745165" LOG_CI_START="-0.5714797962155114" LOG_EFFECT_SIZE="-0.3145324660676283" MODIFIED="2015-01-19 13:53:17 -0500" MODIFIED_BY="[Empty name]" ORDER="125" O_E="0.0" SE="0.30186426727732774" STUDY_ID="STD-Samanta-2009" TOTAL_1="91" TOTAL_2="95" VAR="0.09112203585887796" WEIGHT="3.428396722731138"/>
<DICH_DATA CI_END="1.781134780007639" CI_START="0.7112349717853539" EFFECT_SIZE="1.1255244755244755" ESTIMABLE="YES" EVENTS_1="29" EVENTS_2="26" LOG_CI_END="0.25069678414536894" LOG_CI_START="-0.14798689703222795" LOG_EFFECT_SIZE="0.051354943556570526" MODIFIED="2015-01-19 13:53:52 -0500" MODIFIED_BY="[Empty name]" ORDER="126" O_E="0.0" SE="0.2341887678397707" STUDY_ID="STD-Sari-2011" TOTAL_1="110" TOTAL_2="111" VAR="0.05484437898231002" WEIGHT="4.96595930840243"/>
<DICH_DATA CI_END="1.3056928167778705" CI_START="0.4423705120974588" EFFECT_SIZE="0.76" ESTIMABLE="YES" EVENTS_1="19" EVENTS_2="25" LOG_CI_END="0.11584101486389661" LOG_CI_START="-0.3542138303023139" LOG_EFFECT_SIZE="-0.11918640771920865" MODIFIED="2015-02-24 11:17:51 -0500" MODIFIED_BY="[Empty name]" ORDER="334" O_E="0.0" SE="0.27611254285964193" STUDY_ID="STD-Serce-2013" TOTAL_1="122" TOTAL_2="122" VAR="0.07623813632441762" WEIGHT="3.927280087438829"/>
<DICH_DATA CI_END="1.4661648844107995" CI_START="0.4327327535493351" EFFECT_SIZE="0.7965284474445516" ESTIMABLE="YES" EVENTS_1="14" EVENTS_2="17" LOG_CI_END="0.16618281366328336" LOG_CI_START="-0.36378023180060076" LOG_EFFECT_SIZE="-0.09879870906865872" MODIFIED="2016-07-20 14:40:09 -0400" MODIFIED_BY="[Empty name]" ORDER="1026" O_E="0.0" SE="0.3113029162648696" STUDY_ID="STD-Tewari-2015" TOTAL_1="61" TOTAL_2="59" VAR="0.09690950567501241" WEIGHT="3.2670235204211506"/>
<DICH_DATA CI_END="2.5649036634019367" CI_START="0.09746954771331051" EFFECT_SIZE="0.5" ESTIMABLE="YES" EVENTS_1="2" EVENTS_2="4" LOG_CI_END="0.40907105785381914" LOG_CI_START="-1.0111310491817815" LOG_EFFECT_SIZE="-0.3010299956639812" MODIFIED="2015-03-27 09:49:23 -0400" MODIFIED_BY="[Empty name]" ORDER="746" O_E="0.0" SE="0.8342337477865218" STUDY_ID="STD-Van-Niekerk-2014a-_x0028_HIV_x002d_exposed_x0029_" TOTAL_1="37" TOTAL_2="37" VAR="0.695945945945946" WEIGHT="0.5563757989659228"/>
<DICH_DATA CI_END="4.572386318231226" CI_START="0.367507023868782" EFFECT_SIZE="1.2962962962962963" ESTIMABLE="YES" EVENTS_1="5" EVENTS_2="4" LOG_CI_END="0.6601429165588167" LOG_CI_START="-0.43473435617624007" LOG_EFFECT_SIZE="0.11270428019128832" MODIFIED="2015-03-27 09:49:23 -0400" MODIFIED_BY="[Empty name]" ORDER="747" O_E="0.0" SE="0.6431363297344806" STUDY_ID="STD-Van-Niekerk-2014b-_x0028_HIV_x002d_unexposed_x0029_" TOTAL_1="54" TOTAL_2="56" VAR="0.4136243386243386" WEIGHT="0.9136363514534946"/>
</DICH_SUBGROUP>
<DICH_SUBGROUP CHI2="27.10126730615828" CI_END="1.0459949717759485" CI_START="0.8191332343890507" DF="23" EFFECT_SIZE="0.9256399107566162" ESTIMABLE="YES" EVENTS_1="475" EVENTS_2="523" I2="15.133120011794949" ID="CMP-002.02.02" LOG_CI_END="0.019529596830291696" LOG_CI_START="-0.08664545324089966" LOG_EFFECT_SIZE="-0.03355792820530399" MODIFIED="2016-07-20 14:40:41 -0400" MODIFIED_BY="[Empty name]" NO="2" P_CHI2="0.25168227182207226" P_Z="0.21536723744365593" STUDIES="24" TAU2="0.013239266013142445" TOTAL_1="3297" TOTAL_2="3319" WEIGHT="100.00000000000001" Z="1.2389413639847722">
<NAME>Culture-Proven Sepsis</NAME>
<DICH_DATA CI_END="1.5393887840725833" CI_START="0.44616835565278196" EFFECT_SIZE="0.82875" ESTIMABLE="YES" EVENTS_1="13" EVENTS_2="16" LOG_CI_END="0.18734831798211266" LOG_CI_START="-0.3505012351564536" LOG_EFFECT_SIZE="-0.08157645858717046" MODIFIED="2015-02-24 11:17:37 -0500" MODIFIED_BY="[Empty name]" ORDER="111" O_E="0.0" SE="0.31593548991182047" STUDY_ID="STD-Al_x002d_Hosni-2012" TOTAL_1="50" TOTAL_2="51" VAR="0.09981523378582202" WEIGHT="3.4405850676724894"/>
<DICH_DATA CI_END="1.9969681635960383" CI_START="0.858836494042998" EFFECT_SIZE="1.3096064814814814" ESTIMABLE="YES" EVENTS_1="31" EVENTS_2="24" LOG_CI_END="0.30037114124287273" LOG_CI_START="-0.0660895096191646" LOG_EFFECT_SIZE="0.11714081581185407" MODIFIED="2015-02-24 11:17:37 -0500" MODIFIED_BY="[Empty name]" ORDER="112" O_E="0.0" SE="0.21526080032583847" STUDY_ID="STD-Bin_x002d_Nun-2005" TOTAL_1="72" TOTAL_2="73" VAR="0.0463372121569205" WEIGHT="6.528979822055981"/>
<DICH_DATA CI_END="1.269115953416335" CI_START="0.633085287592889" EFFECT_SIZE="0.896358543417367" ESTIMABLE="YES" EVENTS_1="40" EVENTS_2="42" LOG_CI_END="0.10350130344089337" LOG_CI_START="-0.1985377790254677" LOG_EFFECT_SIZE="-0.047518237792287206" MODIFIED="2015-02-24 11:17:37 -0500" MODIFIED_BY="[Empty name]" ORDER="113" O_E="0.0" SE="0.17741925215831164" STUDY_ID="STD-Braga-2011" TOTAL_1="119" TOTAL_2="112" VAR="0.031477591036414565" WEIGHT="8.698590408767402"/>
<DICH_DATA CI_END="2.4372620770716695" CI_START="0.5396886839989264" EFFECT_SIZE="1.1468926553672316" ESTIMABLE="YES" EVENTS_1="14" EVENTS_2="12" LOG_CI_END="0.3869022310749261" LOG_CI_START="-0.2678566879721136" LOG_EFFECT_SIZE="0.059522771551406284" MODIFIED="2015-02-24 11:17:37 -0500" MODIFIED_BY="[Empty name]" ORDER="114" O_E="0.0" SE="0.38460863015715235" STUDY_ID="STD-Dani-2002" TOTAL_1="295" TOTAL_2="290" VAR="0.14792379839136122" WEIGHT="2.413540753141883"/>
<DICH_DATA CI_END="1.6866920452646517" CI_START="0.5457526898396345" EFFECT_SIZE="0.9594356261022927" ESTIMABLE="YES" EVENTS_1="20" EVENTS_2="21" LOG_CI_END="0.22703579672615087" LOG_CI_START="-0.26300411511560434" LOG_EFFECT_SIZE="-0.0179841591947267" MODIFIED="2015-02-24 11:17:37 -0500" MODIFIED_BY="[Empty name]" ORDER="115" O_E="0.0" SE="0.2878518699525324" STUDY_ID="STD-Demirel-2013" TOTAL_1="135" TOTAL_2="136" VAR="0.08285869903516963" WEIGHT="4.047678050684506"/>
<DICH_DATA CI_END="1.419727109743648" CI_START="0.26674015185950095" EFFECT_SIZE="0.6153846153846154" ESTIMABLE="YES" EVENTS_1="8" EVENTS_2="13" LOG_CI_END="0.15220487528318624" LOG_CI_START="-0.5739116059129726" LOG_EFFECT_SIZE="-0.21085336531489315" MODIFIED="2016-07-20 10:59:16 -0400" MODIFIED_BY="[Empty name]" ORDER="943" O_E="0.0" SE="0.4265244153891743" STUDY_ID="STD-Dilli-2015a" TOTAL_1="100" TOTAL_2="100" VAR="0.1819230769230769" WEIGHT="1.9930772401549788"/>
<DICH_DATA CI_END="1.943067452677952" CI_START="0.3293761104988644" EFFECT_SIZE="0.8" ESTIMABLE="YES" EVENTS_1="8" EVENTS_2="10" LOG_CI_END="0.28848787719131563" LOG_CI_START="-0.48230790320742845" LOG_EFFECT_SIZE="-0.09691001300805639" MODIFIED="2016-07-20 10:59:16 -0400" MODIFIED_BY="[Empty name]" ORDER="944" O_E="0.0" SE="0.4527692569068708" STUDY_ID="STD-Dilli-2015b" TOTAL_1="100" TOTAL_2="100" VAR="0.205" WEIGHT="1.7823264848135785"/>
<DICH_DATA CI_END="1.2582971592283314" CI_START="0.7241191145596867" EFFECT_SIZE="0.9545454545454546" ESTIMABLE="YES" EVENTS_1="42" EVENTS_2="44" LOG_CI_END="0.09978321612765571" LOG_CI_START="-0.14018998830422966" LOG_EFFECT_SIZE="-0.02020338608828695" MODIFIED="2015-03-02 15:06:51 -0500" MODIFIED_BY="[Empty name]" ORDER="442" O_E="0.0" SE="0.1409614481698094" STUDY_ID="STD-Fernandez_x002d_Carrocera-2013" TOTAL_1="75" TOTAL_2="75" VAR="0.019870129870129864" WEIGHT="11.74813413125483"/>
<DICH_DATA CI_END="73.31806196496962" CI_START="0.1281479270475493" EFFECT_SIZE="3.0652173913043477" ESTIMABLE="YES" EVENTS_1="1" EVENTS_2="0" LOG_CI_END="1.8652109766251017" LOG_CI_START="-0.8922884146774903" LOG_EFFECT_SIZE="0.4864612809738058" MODIFIED="2015-02-24 11:17:37 -0500" MODIFIED_BY="[Empty name]" ORDER="116" O_E="0.0" SE="1.6197687922932713" STUDY_ID="STD-Kitajima-1997" TOTAL_1="45" TOTAL_2="46" VAR="2.623650940487203" WEIGHT="0.14751225624890218"/>
<DICH_DATA CI_END="1.0356157667938422" CI_START="0.38920634277902044" EFFECT_SIZE="0.6348765432098765" ESTIMABLE="YES" EVENTS_1="22" EVENTS_2="36" LOG_CI_END="0.015198653755339369" LOG_CI_START="-0.40982009077911563" LOG_EFFECT_SIZE="-0.19731071851188814" MODIFIED="2015-02-24 11:17:37 -0500" MODIFIED_BY="[Empty name]" ORDER="117" O_E="0.0" SE="0.2496581144162552" STUDY_ID="STD-Lin-2005" TOTAL_1="180" TOTAL_2="187" VAR="0.06232917409387998" WEIGHT="5.147302541783617"/>
<DICH_DATA CI_END="2.666067142193313" CI_START="1.0419009085767295" EFFECT_SIZE="1.6666666666666667" ESTIMABLE="YES" EVENTS_1="40" EVENTS_2="24" LOG_CI_END="0.42587108248102107" LOG_CI_START="0.017826416751691613" LOG_EFFECT_SIZE="0.2218487496163564" MODIFIED="2015-02-24 11:17:37 -0500" MODIFIED_BY="[Empty name]" ORDER="118" O_E="0.0" SE="0.23968745650307927" STUDY_ID="STD-Lin-2008" TOTAL_1="217" TOTAL_2="217" VAR="0.05745007680491551" WEIGHT="5.502578017207628"/>
<DICH_DATA CI_END="1.3952293854812883" CI_START="0.5908193698716888" EFFECT_SIZE="0.9079254079254079" ESTIMABLE="YES" EVENTS_1="19" EVENTS_2="22" LOG_CI_END="0.1446456145337173" LOG_CI_START="-0.2285452748859993" LOG_EFFECT_SIZE="-0.04194983017614101" MODIFIED="2015-02-24 11:17:37 -0500" MODIFIED_BY="[Empty name]" ORDER="119" O_E="0.0" SE="0.21921417576983748" STUDY_ID="STD-Manzoni-2006" TOTAL_1="39" TOTAL_2="41" VAR="0.0480548548584492" WEIGHT="6.346018481224021"/>
<DICH_DATA CI_END="2.061934282753387" CI_START="0.30120710274009577" EFFECT_SIZE="0.7880794701986755" ESTIMABLE="YES" EVENTS_1="7" EVENTS_2="9" LOG_CI_END="0.3142748194865939" LOG_CI_START="-0.5211347912878712" LOG_EFFECT_SIZE="-0.10342998590063866" MODIFIED="2015-09-30 14:45:24 -0400" MODIFIED_BY="[Empty name]" ORDER="120" O_E="0.0" SE="0.4907237407131881" STUDY_ID="STD-Manzoni-2009" TOTAL_1="151" TOTAL_2="153" VAR="0.24080978969954425" WEIGHT="1.5310965150030078"/>
<DICH_DATA CI_END="0.9870486050736648" CI_START="0.27394800885192444" EFFECT_SIZE="0.52" ESTIMABLE="YES" EVENTS_1="13" EVENTS_2="25" LOG_CI_END="-0.005661460911371232" LOG_CI_START="-0.5623318518190304" LOG_EFFECT_SIZE="-0.28399665636520083" MODIFIED="2015-03-06 17:03:33 -0500" MODIFIED_BY="Sonja C Sawh" ORDER="397" O_E="0.0" SE="0.32699094318203514" STUDY_ID="STD-Oncel-2014" TOTAL_1="200" TOTAL_2="200" VAR="0.10692307692307693" WEIGHT="3.237067573224349"/>
<DICH_DATA CI_END="2.8046882618812408" CI_START="0.733798036204722" EFFECT_SIZE="1.4345991561181435" ESTIMABLE="YES" EVENTS_1="17" EVENTS_2="12" LOG_CI_END="0.44788459690465426" LOG_CI_START="-0.13442345484035173" LOG_EFFECT_SIZE="0.15673057103215127" MODIFIED="2015-02-24 11:54:26 -0500" MODIFIED_BY="[Empty name]" ORDER="380" O_E="0.0" SE="0.34205063206636055" STUDY_ID="STD-Patole-2014" TOTAL_1="79" TOTAL_2="80" VAR="0.11699863489699676" WEIGHT="2.9866392280837"/>
<DICH_DATA CI_END="1.0841292191850882" CI_START="0.6103037110051347" EFFECT_SIZE="0.8134175346510293" ESTIMABLE="YES" EVENTS_1="72" EVENTS_2="89" LOG_CI_END="0.035081049577310265" LOG_CI_START="-0.21445398926976714" LOG_EFFECT_SIZE="-0.08968646984622843" MODIFIED="2015-02-24 11:17:37 -0500" MODIFIED_BY="[Empty name]" ORDER="122" O_E="0.0" SE="0.14657811703713694" STUDY_ID="STD-ProPrems-2013" TOTAL_1="548" TOTAL_2="551" VAR="0.02148514439415261" WEIGHT="11.201734436354384"/>
<DICH_DATA CI_END="2.310120514376694" CI_START="0.6302753463673603" EFFECT_SIZE="1.2066532258064515" ESTIMABLE="YES" EVENTS_1="19" EVENTS_2="16" LOG_CI_END="0.3636346367594867" LOG_CI_START="-0.20046968025502276" LOG_EFFECT_SIZE="0.08158247825223197" MODIFIED="2015-02-24 11:17:37 -0500" MODIFIED_BY="[Empty name]" ORDER="123" O_E="0.0" SE="0.3313576681757267" STUDY_ID="STD-Rojas-2012" TOTAL_1="372" TOTAL_2="378" VAR="0.10979790425885502" WEIGHT="3.1614318094409852"/>
<DICH_DATA CI_END="2.3420336068775534" CI_START="0.6740154060032739" EFFECT_SIZE="1.2564102564102564" ESTIMABLE="YES" EVENTS_1="15" EVENTS_2="13" LOG_CI_END="0.3695931226649343" LOG_CI_START="-0.17133017666090547" LOG_EFFECT_SIZE="0.09913147300201444" MODIFIED="2015-02-24 11:17:37 -0500" MODIFIED_BY="[Empty name]" ORDER="124" O_E="0.0" SE="0.317741023637514" STUDY_ID="STD-Rouge-2009" TOTAL_1="45" TOTAL_2="49" VAR="0.10095935810221524" WEIGHT="3.4061148008979347"/>
<DICH_DATA CI_END="0.8758200114423731" CI_START="0.26823793914978533" EFFECT_SIZE="0.4846938775510204" ESTIMABLE="YES" EVENTS_1="13" EVENTS_2="28" LOG_CI_END="-0.057585135919745165" LOG_CI_START="-0.5714797962155114" LOG_EFFECT_SIZE="-0.3145324660676283" MODIFIED="2015-02-24 11:17:37 -0500" MODIFIED_BY="[Empty name]" ORDER="125" O_E="0.0" SE="0.30186426727732774" STUDY_ID="STD-Samanta-2009" TOTAL_1="91" TOTAL_2="95" VAR="0.09112203585887796" WEIGHT="3.727182555833798"/>
<DICH_DATA CI_END="1.781134780007639" CI_START="0.7112349717853539" EFFECT_SIZE="1.1255244755244755" ESTIMABLE="YES" EVENTS_1="29" EVENTS_2="26" LOG_CI_END="0.25069678414536894" LOG_CI_START="-0.14798689703222795" LOG_EFFECT_SIZE="0.051354943556570526" MODIFIED="2015-02-24 11:17:37 -0500" MODIFIED_BY="[Empty name]" ORDER="126" O_E="0.0" SE="0.2341887678397707" STUDY_ID="STD-Sari-2011" TOTAL_1="110" TOTAL_2="111" VAR="0.05484437898231002" WEIGHT="5.713172728450136"/>
<DICH_DATA CI_END="1.3056928167778705" CI_START="0.4423705120974588" EFFECT_SIZE="0.76" ESTIMABLE="YES" EVENTS_1="19" EVENTS_2="25" LOG_CI_END="0.11584101486389661" LOG_CI_START="-0.3542138303023139" LOG_EFFECT_SIZE="-0.11918640771920865" MODIFIED="2015-02-24 11:18:07 -0500" MODIFIED_BY="[Empty name]" ORDER="335" O_E="0.0" SE="0.27611254285964193" STUDY_ID="STD-Serce-2013" TOTAL_1="122" TOTAL_2="122" VAR="0.07623813632441762" WEIGHT="4.347171617410931"/>
<DICH_DATA CI_END="1.9643173661597506" CI_START="0.2678892114513267" EFFECT_SIZE="0.7254098360655737" ESTIMABLE="YES" EVENTS_1="6" EVENTS_2="8" LOG_CI_END="0.2932116561785265" LOG_CI_START="-0.5720447761323721" LOG_EFFECT_SIZE="-0.13941655997692282" MODIFIED="2016-07-20 14:40:41 -0400" MODIFIED_BY="[Empty name]" ORDER="1027" O_E="0.0" SE="0.5082559114278385" STUDY_ID="STD-Tewari-2015" TOTAL_1="61" TOTAL_2="59" VAR="0.2583240715013429" WEIGHT="1.4323495483654949"/>
<DICH_DATA CI_END="2.5649036634019367" CI_START="0.09746954771331051" EFFECT_SIZE="0.5" ESTIMABLE="YES" EVENTS_1="2" EVENTS_2="4" LOG_CI_END="0.40907105785381914" LOG_CI_START="-1.0111310491817815" LOG_EFFECT_SIZE="-0.3010299956639812" MODIFIED="2015-03-27 09:49:28 -0400" MODIFIED_BY="[Empty name]" ORDER="746" O_E="0.0" SE="0.8342337477865218" STUDY_ID="STD-Van-Niekerk-2014a-_x0028_HIV_x002d_exposed_x0029_" TOTAL_1="37" TOTAL_2="37" VAR="0.695945945945946" WEIGHT="0.548479603469141"/>
<DICH_DATA CI_END="4.572386318231226" CI_START="0.367507023868782" EFFECT_SIZE="1.2962962962962963" ESTIMABLE="YES" EVENTS_1="5" EVENTS_2="4" LOG_CI_END="0.6601429165588167" LOG_CI_START="-0.43473435617624007" LOG_EFFECT_SIZE="0.11270428019128832" MODIFIED="2015-03-27 09:49:28 -0400" MODIFIED_BY="[Empty name]" ORDER="747" O_E="0.0" SE="0.6431363297344806" STUDY_ID="STD-Van-Niekerk-2014b-_x0028_HIV_x002d_unexposed_x0029_" TOTAL_1="54" TOTAL_2="56" VAR="0.4136243386243386" WEIGHT="0.9112363284563462"/>
</DICH_SUBGROUP>
<DICH_SUBGROUP CHI2="8.748467161560182" CI_END="1.3752907503100795" CI_START="0.6581976859794092" DF="4" EFFECT_SIZE="0.9514269227864953" ESTIMABLE="YES" EVENTS_1="104" EVENTS_2="104" I2="54.27770458377478" ID="CMP-002.02.03" LOG_CI_END="0.13839452209852232" LOG_CI_START="-0.1816436488847631" LOG_EFFECT_SIZE="-0.02162456339312039" MODIFIED="2015-03-16 11:27:20 -0400" MODIFIED_BY="[Empty name]" NO="3" P_CHI2="0.06770352902171906" P_Z="0.7911138934675257" STUDIES="5" TAU2="0.09476183632403105" TOTAL_1="632" TOTAL_2="634" WEIGHT="100.0" Z="0.26486443977417135">
<NAME>Any Bacterial sepsis</NAME>
<DICH_DATA CI_END="1.3583789802935855" CI_START="0.3620135246746221" EFFECT_SIZE="0.70125" ESTIMABLE="YES" EVENTS_1="11" EVENTS_2="16" LOG_CI_END="0.1330209526310787" LOG_CI_START="-0.4412752041026431" LOG_EFFECT_SIZE="-0.15412712573578216" MODIFIED="2015-01-19 13:55:17 -0500" MODIFIED_BY="[Empty name]" ORDER="127" O_E="0.0" SE="0.3373444052772122" STUDY_ID="STD-Al_x002d_Hosni-2012" TOTAL_1="50" TOTAL_2="51" VAR="0.11380124777183602" WEIGHT="16.944990249228933"/>
<DICH_DATA CI_END="2.6560883083807356" CI_START="1.0364147557653902" EFFECT_SIZE="1.6591591591591592" ESTIMABLE="YES" EVENTS_1="40" EVENTS_2="24" LOG_CI_END="0.42424251015565617" LOG_CI_START="0.015533587546000805" LOG_EFFECT_SIZE="0.21988804885082847" MODIFIED="2015-02-27 12:07:00 -0500" MODIFIED_BY="[Empty name]" ORDER="380" O_E="0.0" SE="0.24007764428270723" STUDY_ID="STD-Lin-2008" TOTAL_1="222" TOTAL_2="221" VAR="0.05763727528433411" WEIGHT="23.1897639628996"/>
<DICH_DATA CI_END="1.5892230254204298" CI_START="0.5414250259831839" EFFECT_SIZE="0.9276018099547512" ESTIMABLE="YES" EVENTS_1="15" EVENTS_2="17" LOG_CI_END="0.20118484869429604" LOG_CI_START="-0.2664616739530088" LOG_EFFECT_SIZE="-0.032638412629356385" MODIFIED="2015-02-27 15:21:17 -0500" MODIFIED_BY="[Empty name]" ORDER="405" O_E="0.0" SE="0.274697882290648" STUDY_ID="STD-Manzoni-2006" TOTAL_1="39" TOTAL_2="41" VAR="0.07545892653496672" WEIGHT="20.761858700404538"/>
<DICH_DATA CI_END="1.0718411663724055" CI_START="0.2775790578784812" EFFECT_SIZE="0.5454545454545454" ESTIMABLE="YES" EVENTS_1="12" EVENTS_2="22" LOG_CI_END="0.03013043304445009" LOG_CI_START="-0.556613302593613" LOG_EFFECT_SIZE="-0.26324143477458145" MODIFIED="2015-03-16 11:27:20 -0400" MODIFIED_BY="[Empty name]" ORDER="458" O_E="0.0" SE="0.3446561747421316" STUDY_ID="STD-Oncel-2014" TOTAL_1="200" TOTAL_2="200" VAR="0.11878787878787878" WEIGHT="16.54930527302062"/>
<DICH_DATA CI_END="1.6938135440305606" CI_START="0.6385590691560117" EFFECT_SIZE="1.04" ESTIMABLE="YES" EVENTS_1="26" EVENTS_2="25" LOG_CI_END="0.228865601239394" LOG_CI_START="-0.1947989226418333" LOG_EFFECT_SIZE="0.01703333929878037" MODIFIED="2015-02-28 22:23:36 -0500" MODIFIED_BY="[Empty name]" ORDER="411" O_E="0.0" SE="0.24886263850104892" STUDY_ID="STD-Sari-2011" TOTAL_1="121" TOTAL_2="121" VAR="0.06193261284170376" WEIGHT="22.554081814446306"/>
</DICH_SUBGROUP>
<DICH_SUBGROUP CHI2="3.9897892456639705" CI_END="2.953363283580285" CI_START="0.49878344323030877" DF="4" EFFECT_SIZE="1.2137086584902266" ESTIMABLE="YES" EVENTS_1="12" EVENTS_2="9" I2="0.0" ID="CMP-002.02.04" LOG_CI_END="0.47031687139798506" LOG_CI_START="-0.3020879710576806" LOG_EFFECT_SIZE="0.08411445017015223" MODIFIED="2015-09-30 14:45:25 -0400" MODIFIED_BY="[Empty name]" NO="4" P_CHI2="0.4073896902983307" P_Z="0.6694682372065899" STUDIES="8" TAU2="0.0" TOTAL_1="1040" TOTAL_2="1045" WEIGHT="100.00000000000001" Z="0.4268779371935387">
<NAME>Any Fungal sepsis</NAME>
<DICH_DATA CI_END="103.60137248822906" CI_START="0.2508654395252152" EFFECT_SIZE="5.098039215686274" ESTIMABLE="YES" EVENTS_1="2" EVENTS_2="0" LOG_CI_END="2.015365508885238" LOG_CI_START="-0.600559165139475" LOG_EFFECT_SIZE="0.7074031718728816" MODIFIED="2015-01-19 13:56:26 -0500" MODIFIED_BY="[Empty name]" ORDER="128" O_E="0.0" SE="1.5366071025580923" STUDY_ID="STD-Al_x002d_Hosni-2012" TOTAL_1="50" TOTAL_2="51" VAR="2.361161387631976" WEIGHT="8.718454536178122"/>
<DICH_DATA CI_END="0.0" CI_START="0.0" EFFECT_SIZE="0.0" ESTIMABLE="NO" EVENTS_1="0" EVENTS_2="0" LOG_CI_END="0.0" LOG_CI_START="0.0" LOG_EFFECT_SIZE="0.0" MODIFIED="2015-03-02 12:25:03 -0500" MODIFIED_BY="[Empty name]" ORDER="437" O_E="0.0" SE="0.0" STUDY_ID="STD-Demirel-2013" TOTAL_1="135" TOTAL_2="136" VAR="0.0" WEIGHT="0.0"/>
<DICH_DATA CI_END="0.0" CI_START="0.0" EFFECT_SIZE="0.0" ESTIMABLE="NO" EVENTS_1="0" EVENTS_2="0" LOG_CI_END="0.0" LOG_CI_START="0.0" LOG_EFFECT_SIZE="0.0" MODIFIED="2015-02-27 12:08:47 -0500" MODIFIED_BY="[Empty name]" ORDER="381" O_E="0.0" SE="0.0" STUDY_ID="STD-Lin-2008" TOTAL_1="222" TOTAL_2="221" VAR="0.0" WEIGHT="0.0"/>
<DICH_DATA CI_END="2.9049276398189976" CI_START="0.24349113525824795" EFFECT_SIZE="0.841025641025641" ESTIMABLE="YES" EVENTS_1="4" EVENTS_2="5" LOG_CI_END="0.46313531881973563" LOG_CI_START="-0.6135168454493758" LOG_EFFECT_SIZE="-0.07519076331482012" MODIFIED="2015-02-27 15:21:48 -0500" MODIFIED_BY="[Empty name]" ORDER="406" O_E="0.0" SE="0.6324308108058425" STUDY_ID="STD-Manzoni-2006" TOTAL_1="39" TOTAL_2="41" VAR="0.3999687304565353" WEIGHT="51.46821899589894"/>
<DICH_DATA CI_END="104.6469742286123" CI_START="0.2452266124353288" EFFECT_SIZE="5.065789473684211" ESTIMABLE="YES" EVENTS_1="2" EVENTS_2="0" LOG_CI_END="2.019726675629176" LOG_CI_START="-0.6104324011737573" LOG_EFFECT_SIZE="0.7046471372277093" MODIFIED="2015-09-30 14:45:25 -0400" MODIFIED_BY="[Empty name]" ORDER="369" O_E="0.0" SE="1.544968461211449" STUDY_ID="STD-Manzoni-2009" TOTAL_1="151" TOTAL_2="153" VAR="2.386927546138072" WEIGHT="8.624341465225962"/>
<DICH_DATA CI_END="3.177377953037854" CI_START="0.03496943478344433" EFFECT_SIZE="0.3333333333333333" ESTIMABLE="YES" EVENTS_1="1" EVENTS_2="3" LOG_CI_END="0.5020688777657278" LOG_CI_START="-1.4563113872050528" LOG_EFFECT_SIZE="-0.47712125471966244" MODIFIED="2015-03-16 11:27:34 -0400" MODIFIED_BY="[Empty name]" ORDER="459" O_E="0.0" SE="1.1503622617824931" STUDY_ID="STD-Oncel-2014" TOTAL_1="200" TOTAL_2="200" VAR="1.3233333333333335" WEIGHT="15.555928118878056"/>
<DICH_DATA CI_END="28.43759643858152" CI_START="0.31648244321343655" EFFECT_SIZE="3.0" ESTIMABLE="YES" EVENTS_1="3" EVENTS_2="1" LOG_CI_END="1.4538928867984722" LOG_CI_START="-0.49965037735914725" LOG_EFFECT_SIZE="0.47712125471966244" MODIFIED="2015-02-28 22:23:55 -0500" MODIFIED_BY="[Empty name]" ORDER="412" O_E="0.0" SE="1.1475209835613023" STUDY_ID="STD-Sari-2011" TOTAL_1="121" TOTAL_2="121" VAR="1.3168044077134986" WEIGHT="15.63305688381894"/>
<DICH_DATA CI_END="0.0" CI_START="0.0" EFFECT_SIZE="0.0" ESTIMABLE="NO" EVENTS_1="0" EVENTS_2="0" LOG_CI_END="0.0" LOG_CI_START="0.0" LOG_EFFECT_SIZE="0.0" MODIFIED="2015-02-24 11:18:20 -0500" MODIFIED_BY="[Empty name]" ORDER="336" O_E="0.0" SE="0.0" STUDY_ID="STD-Serce-2013" TOTAL_1="122" TOTAL_2="122" VAR="0.0" WEIGHT="0.0"/>
</DICH_SUBGROUP>
</DICH_OUTCOME>
<DICH_OUTCOME CHI2="22.981969224747942" CI_END="0.9043973944363403" CI_START="0.6091754684904731" CI_STUDY="95" CI_TOTAL="95" DF="22" EFFECT_MEASURE="RR" EFFECT_SIZE="0.7422511074140077" ESTIMABLE="YES" EVENTS_1="176" EVENTS_2="247" I2="4.2727810447614605" I2_Q="0.0" ID="CMP-002.03" LOG_CI_END="-0.043640697524764696" LOG_CI_START="-0.2152575940322094" LOG_EFFECT_SIZE="-0.12944914577848704" METHOD="MH" MODIFIED="2016-07-20 14:41:32 -0400" MODIFIED_BY="[Empty name]" NO="3" NOTES="&lt;p&gt;Kitajima 97 removed because data for outcome was not found in original publication.&lt;/p&gt;" NOTES_MODIFIED="2016-07-20 14:41:32 -0400" NOTES_MODIFIED_BY="[Empty name]" P_CHI2="0.4027485349696337" P_Q="1.0" P_Z="0.003108820557987826" Q="0.0" RANDOM="YES" SCALE="33.03512263892173" SORT_BY="STUDY" STUDIES="24" SUBGROUPS="YES" SUBGROUP_TEST="YES" SWAP_EVENTS="NO" TAU2="0.010023883932592056" TOTALS="SUB" TOTAL_1="3358" TOTAL_2="3378" WEIGHT="99.99999999999997" Z="2.9567678791383307">
<NAME>Mortality</NAME>
<GROUP_LABEL_1>Probiotics</GROUP_LABEL_1>
<GROUP_LABEL_2>Control</GROUP_LABEL_2>
<GRAPH_LABEL_1>Favours [probiotic]</GRAPH_LABEL_1>
<GRAPH_LABEL_2>Favours [control]</GRAPH_LABEL_2>
<DICH_SUBGROUP CHI2="22.981969224747942" CI_END="0.9043973944363403" CI_START="0.6091754684904731" DF="22" EFFECT_SIZE="0.7422511074140077" ESTIMABLE="YES" EVENTS_1="176" EVENTS_2="247" I2="4.2727810447614605" ID="CMP-002.03.01" LOG_CI_END="-0.043640697524764696" LOG_CI_START="-0.2152575940322094" LOG_EFFECT_SIZE="-0.12944914577848704" MODIFIED="2016-07-20 14:41:32 -0400" MODIFIED_BY="[Empty name]" NO="1" P_CHI2="0.4027485349696337" P_Z="0.003108820557987826" STUDIES="24" TAU2="0.010023883932592056" TOTAL_1="3358" TOTAL_2="3378" WEIGHT="99.99999999999997" Z="2.9567678791383307">
<NAME>All causes of neonatal mortality</NAME>
<DICH_DATA CI_END="3.180472848141597" CI_START="0.17686049429055115" EFFECT_SIZE="0.75" ESTIMABLE="YES" EVENTS_1="3" EVENTS_2="4" LOG_CI_END="0.5024916923343051" LOG_CI_START="-0.7523691655509052" LOG_EFFECT_SIZE="-0.12493873660829995" MODIFIED="2015-01-19 13:59:18 -0500" MODIFIED_BY="[Empty name]" ORDER="129" O_E="0.0" SE="0.7371114795831993" STUDY_ID="STD-Al_x002d_Hosni-2012" TOTAL_1="50" TOTAL_2="50" VAR="0.5433333333333332" WEIGHT="1.8364948437511677"/>
<DICH_DATA CI_END="1.3761813262646863" CI_START="0.10504311748545528" EFFECT_SIZE="0.3802083333333333" ESTIMABLE="YES" EVENTS_1="3" EVENTS_2="8" LOG_CI_END="0.13867566050410593" LOG_CI_START="-0.9786323976702934" LOG_EFFECT_SIZE="-0.41997836858309373" MODIFIED="2015-01-19 13:59:32 -0500" MODIFIED_BY="[Empty name]" ORDER="130" O_E="0.0" SE="0.6563122841357292" STUDY_ID="STD-Bin_x002d_Nun-2005" TOTAL_1="72" TOTAL_2="73" VAR="0.4307458143074581" WEIGHT="2.3055978673649817"/>
<DICH_DATA CI_END="1.4540234290833496" CI_START="0.5649238181172707" EFFECT_SIZE="0.906318082788671" ESTIMABLE="YES" EVENTS_1="26" EVENTS_2="27" LOG_CI_END="0.162571404487006" LOG_CI_START="-0.24801011430804298" LOG_EFFECT_SIZE="-0.042719354910518516" MODIFIED="2015-01-19 13:59:43 -0500" MODIFIED_BY="[Empty name]" ORDER="131" O_E="0.0" SE="0.24117761655150807" STUDY_ID="STD-Braga-2011" TOTAL_1="119" TOTAL_2="112" VAR="0.05816664272546626" WEIGHT="14.902915787075445"/>
<DICH_DATA CI_END="4.077871271044875" CI_START="0.009480451814068737" EFFECT_SIZE="0.1966216216216216" ESTIMABLE="YES" EVENTS_1="0" EVENTS_2="2" LOG_CI_END="0.610433511987173" LOG_CI_START="-2.023170964805273" LOG_EFFECT_SIZE="-0.7063687264090501" MODIFIED="2015-01-19 14:00:49 -0500" MODIFIED_BY="[Empty name]" ORDER="132" O_E="0.0" SE="1.5469923062202937" STUDY_ID="STD-Dani-2002" TOTAL_1="295" TOTAL_2="290" VAR="2.393185195504783" WEIGHT="0.4228669427710725"/>
<DICH_DATA CI_END="2.2693668079199156" CI_START="0.358334113547582" EFFECT_SIZE="0.9017713365539453" ESTIMABLE="YES" EVENTS_1="8" EVENTS_2="9" LOG_CI_END="0.3559046985206536" LOG_CI_START="-0.4457118448614132" LOG_EFFECT_SIZE="-0.04490357317037977" MODIFIED="2015-03-02 12:29:14 -0500" MODIFIED_BY="[Empty name]" ORDER="133" O_E="0.0" SE="0.47087352564851187" STUDY_ID="STD-Demirel-2013" TOTAL_1="138" TOTAL_2="140" VAR="0.22172187715665975" WEIGHT="4.385140299804597"/>
<DICH_DATA CI_END="0.8590913135333043" CI_START="0.07275128850150696" EFFECT_SIZE="0.25" ESTIMABLE="YES" EVENTS_1="3" EVENTS_2="12" LOG_CI_END="-0.06596067219206787" LOG_CI_START="-1.138159310463857" LOG_EFFECT_SIZE="-0.6020599913279624" MODIFIED="2016-07-20 10:59:38 -0400" MODIFIED_BY="[Empty name]" ORDER="947" O_E="0.0" SE="0.6298147875897061" STUDY_ID="STD-Dilli-2015a" TOTAL_1="100" TOTAL_2="100" VAR="0.3966666666666666" WEIGHT="2.4987983486804395"/>
<DICH_DATA CI_END="8.785112528092341" CI_START="0.2561151030001183" EFFECT_SIZE="1.5" ESTIMABLE="YES" EVENTS_1="3" EVENTS_2="2" LOG_CI_END="0.9437473287244922" LOG_CI_START="-0.5915648106131298" LOG_EFFECT_SIZE="0.17609125905568124" MODIFIED="2016-07-20 10:59:38 -0400" MODIFIED_BY="[Empty name]" ORDER="948" O_E="0.0" SE="0.9018499505645788" STUDY_ID="STD-Dilli-2015b" TOTAL_1="100" TOTAL_2="100" VAR="0.8133333333333332" WEIGHT="1.2342609683266372"/>
<DICH_DATA CI_END="1.132910692783908" CI_START="0.018013920598769367" EFFECT_SIZE="0.14285714285714285" ESTIMABLE="YES" EVENTS_1="1" EVENTS_2="7" LOG_CI_END="0.054195675830002676" LOG_CI_START="-1.7443917558585165" LOG_EFFECT_SIZE="-0.8450980400142568" MODIFIED="2015-01-19 14:04:08 -0500" MODIFIED_BY="[Empty name]" ORDER="134" O_E="0.0" SE="1.0564991605252112" STUDY_ID="STD-Fernandez_x002d_Carrocera-2013" TOTAL_1="75" TOTAL_2="75" VAR="1.116190476190476" WEIGHT="0.9023483559118497"/>
<DICH_DATA CI_END="0.8389309850590734" CI_START="0.15759704013572345" EFFECT_SIZE="0.3636111111111111" ESTIMABLE="YES" EVENTS_1="7" EVENTS_2="20" LOG_CI_END="-0.07627376508410198" LOG_CI_START="-0.8024519433489609" LOG_EFFECT_SIZE="-0.4393628542165315" MODIFIED="2015-01-19 14:05:08 -0500" MODIFIED_BY="[Empty name]" ORDER="136" O_E="0.0" SE="0.4265606565527341" STUDY_ID="STD-Lin-2005" TOTAL_1="180" TOTAL_2="187" VAR="0.18195399371869958" WEIGHT="5.293514485597445"/>
<DICH_DATA CI_END="1.0122958875253476" CI_START="0.04834439151802156" EFFECT_SIZE="0.22122122122122123" ESTIMABLE="YES" EVENTS_1="2" EVENTS_2="9" LOG_CI_END="0.005307472521067822" LOG_CI_START="-1.3156539016028108" LOG_EFFECT_SIZE="-0.6551732145408716" MODIFIED="2015-02-27 12:10:19 -0500" MODIFIED_BY="[Empty name]" ORDER="51" O_E="0.0" SE="0.7759392500246257" STUDY_ID="STD-Lin-2008" TOTAL_1="222" TOTAL_2="221" VAR="0.6020817197287787" WEIGHT="1.6602325974188756"/>
<DICH_DATA CI_END="2.6394425794192755" CI_START="0.29077950228261623" EFFECT_SIZE="0.8760683760683761" ESTIMABLE="YES" EVENTS_1="5" EVENTS_2="6" LOG_CI_END="0.42151221844434267" LOG_CI_START="-0.5364362111531197" LOG_EFFECT_SIZE="-0.05746199635438854" MODIFIED="2015-01-19 14:05:52 -0500" MODIFIED_BY="[Empty name]" ORDER="138" O_E="0.0" SE="0.5627036494667526" STUDY_ID="STD-Manzoni-2006" TOTAL_1="39" TOTAL_2="41" VAR="0.316635397123202" WEIGHT="3.1110019987088346"/>
<DICH_DATA CI_END="5.278475401945535" CI_START="0.43762586592428787" EFFECT_SIZE="1.5198675496688743" ESTIMABLE="YES" EVENTS_1="6" EVENTS_2="4" LOG_CI_END="0.722508502053758" LOG_CI_START="-0.3588970168935367" LOG_EFFECT_SIZE="0.18180574258011065" MODIFIED="2015-09-30 14:50:45 -0400" MODIFIED_BY="[Empty name]" ORDER="139" O_E="0.0" SE="0.6352229548732925" STUDY_ID="STD-Manzoni-2009" TOTAL_1="151" TOTAL_2="153" VAR="0.403508202397957" WEIGHT="2.457457860837081"/>
<DICH_DATA CI_END="21.190016843494753" CI_START="0.18056181768211702" EFFECT_SIZE="1.956043956043956" ESTIMABLE="YES" EVENTS_1="2" EVENTS_2="1" LOG_CI_END="1.3261313019224001" LOG_CI_START="-0.7433740819467994" LOG_EFFECT_SIZE="0.29137860998780035" MODIFIED="2015-01-19 14:06:46 -0500" MODIFIED_BY="[Empty name]" ORDER="140" O_E="0.0" SE="1.2156377067016346" STUDY_ID="STD-Mihatsch-2010" TOTAL_1="91" TOTAL_2="89" VAR="1.4777750339548092" WEIGHT="0.6830477318160522"/>
<DICH_DATA CI_END="1.2880249590053445" CI_START="0.45548802999103905" EFFECT_SIZE="0.7659503581542562" ESTIMABLE="YES" EVENTS_1="22" EVENTS_2="29" LOG_CI_END="0.10992427874838274" LOG_CI_START="-0.3415230315936101" LOG_EFFECT_SIZE="-0.11579937642261363" MODIFIED="2015-03-16 11:32:01 -0400" MODIFIED_BY="[Empty name]" ORDER="461" O_E="0.0" SE="0.2651823847951136" STUDY_ID="STD-Oncel-2014" TOTAL_1="207" TOTAL_2="209" VAR="0.07032169720562367" WEIGHT="12.648333136245137"/>
<DICH_DATA CI_END="0.0" CI_START="0.0" EFFECT_SIZE="0.0" ESTIMABLE="NO" EVENTS_1="0" EVENTS_2="0" LOG_CI_END="0.0" LOG_CI_START="0.0" LOG_EFFECT_SIZE="0.0" MODIFIED="2015-02-24 11:54:59 -0500" MODIFIED_BY="[Empty name]" ORDER="382" O_E="0.0" SE="0.0" STUDY_ID="STD-Patole-2014" TOTAL_1="79" TOTAL_2="80" VAR="0.0" WEIGHT="0.0"/>
<DICH_DATA CI_END="1.6231173106669228" CI_START="0.5791667710436064" EFFECT_SIZE="0.9695646506777894" ESTIMABLE="YES" EVENTS_1="27" EVENTS_2="28" LOG_CI_END="0.21034990955769212" LOG_CI_START="-0.23719636318932413" LOG_EFFECT_SIZE="-0.013423226815816" MODIFIED="2015-01-19 14:07:11 -0500" MODIFIED_BY="[Empty name]" ORDER="141" O_E="0.0" SE="0.2628908960013768" STUDY_ID="STD-ProPrems-2013" TOTAL_1="548" TOTAL_2="551" VAR="0.0691116232004067" WEIGHT="12.841740870547916"/>
<DICH_DATA CI_END="1.3696794963809258" CI_START="0.4653803740070371" EFFECT_SIZE="0.7983870967741935" ESTIMABLE="YES" EVENTS_1="22" EVENTS_2="28" LOG_CI_END="0.13661895457434176" LOG_CI_START="-0.3321919357037121" LOG_EFFECT_SIZE="-0.09778649056468518" MODIFIED="2015-01-19 14:07:54 -0500" MODIFIED_BY="[Empty name]" ORDER="142" O_E="0.0" SE="0.2753818376006627" STUDY_ID="STD-Rojas-2012" TOTAL_1="372" TOTAL_2="378" VAR="0.07583515648031777" WEIGHT="11.836117331082635"/>
<DICH_DATA CI_END="2.8304723173385784" CI_START="0.1047244840624817" EFFECT_SIZE="0.5444444444444444" ESTIMABLE="YES" EVENTS_1="2" EVENTS_2="4" LOG_CI_END="0.45185891174282045" LOG_CI_START="-0.979951770564443" LOG_EFFECT_SIZE="-0.26404642941081125" MODIFIED="2015-01-19 14:09:27 -0500" MODIFIED_BY="[Empty name]" ORDER="143" O_E="0.0" SE="0.841052682364471" STUDY_ID="STD-Rouge-2009" TOTAL_1="45" TOTAL_2="49" VAR="0.7073696145124716" WEIGHT="1.4165693980556577"/>
<DICH_DATA CI_END="0.8725072368386847" CI_START="0.1019669195686839" EFFECT_SIZE="0.29827315541601257" ESTIMABLE="YES" EVENTS_1="4" EVENTS_2="14" LOG_CI_END="-0.059230962184171614" LOG_CI_START="-0.9915407005808713" LOG_EFFECT_SIZE="-0.5253858313825215" MODIFIED="2015-01-19 14:10:34 -0500" MODIFIED_BY="[Empty name]" ORDER="144" O_E="0.0" SE="0.5476433553418564" STUDY_ID="STD-Samanta-2009" TOTAL_1="91" TOTAL_2="95" VAR="0.29991324465008673" WEIGHT="3.278851039591647"/>
<DICH_DATA CI_END="3.3032539231207307" CI_START="0.17339683041667403" EFFECT_SIZE="0.7568181818181818" ESTIMABLE="YES" EVENTS_1="3" EVENTS_2="4" LOG_CI_END="0.5189419594532995" LOG_CI_START="-0.7609588454130345" LOG_EFFECT_SIZE="-0.12100844297986756" MODIFIED="2015-01-19 14:11:05 -0500" MODIFIED_BY="[Empty name]" ORDER="145" O_E="0.0" SE="0.7518200683896481" STUDY_ID="STD-Sari-2011" TOTAL_1="110" TOTAL_2="111" VAR="0.5652334152334152" WEIGHT="1.7665793684576985"/>
<DICH_DATA CI_END="2.007714880504963" CI_START="0.49807869120763226" EFFECT_SIZE="1.0" ESTIMABLE="YES" EVENTS_1="14" EVENTS_2="14" LOG_CI_END="0.3027020378478152" LOG_CI_START="-0.3027020378478153" LOG_EFFECT_SIZE="0.0" MODIFIED="2015-02-24 11:18:39 -0500" MODIFIED_BY="[Empty name]" ORDER="337" O_E="0.0" SE="0.35561735086211976" STUDY_ID="STD-Serce-2013" TOTAL_1="122" TOTAL_2="122" VAR="0.126463700234192" WEIGHT="7.445641905563745"/>
<DICH_DATA CI_END="2.0780893726230762" CI_START="0.3556928104741666" EFFECT_SIZE="0.8597449908925319" ESTIMABLE="YES" EVENTS_1="8" EVENTS_2="9" LOG_CI_END="0.3176642213743749" LOG_CI_START="-0.4489249130063832" LOG_EFFECT_SIZE="-0.06563034581600413" MODIFIED="2016-07-20 14:41:32 -0400" MODIFIED_BY="[Empty name]" ORDER="1028" O_E="0.0" SE="0.4502982522126723" STUDY_ID="STD-Tewari-2015" TOTAL_1="61" TOTAL_2="59" VAR="0.2027685159457874" WEIGHT="4.775723554234984"/>
<DICH_DATA CI_END="27.534342362162697" CI_START="0.32686453453733755" EFFECT_SIZE="3.0" ESTIMABLE="YES" EVENTS_1="3" EVENTS_2="1" LOG_CI_END="1.4398747081318255" LOG_CI_START="-0.4856321986925003" LOG_EFFECT_SIZE="0.47712125471966244" MODIFIED="2015-03-16 15:14:50 -0400" MODIFIED_BY="[Empty name]" ORDER="482" O_E="0.0" SE="1.1310522884815182" STUDY_ID="STD-Van-Niekerk-2014a-_x0028_HIV_x002d_exposed_x0029_" TOTAL_1="37" TOTAL_2="37" VAR="1.2792792792792793" WEIGHT="0.788206920806544"/>
<DICH_DATA CI_END="2.0477162380624896" CI_START="0.08403084733686526" EFFECT_SIZE="0.4148148148148148" ESTIMABLE="YES" EVENTS_1="2" EVENTS_2="5" LOG_CI_END="0.311269774187601" LOG_CI_START="-1.0755612571652124" LOG_EFFECT_SIZE="-0.3821457414888057" MODIFIED="2015-03-16 15:14:50 -0400" MODIFIED_BY="[Empty name]" ORDER="483" O_E="0.0" SE="0.8146314127409638" STUDY_ID="STD-Van-Niekerk-2014b-_x0028_HIV_x002d_unexposed_x0029_" TOTAL_1="54" TOTAL_2="56" VAR="0.6636243386243386" WEIGHT="1.5085583873495385"/>
</DICH_SUBGROUP>
</DICH_OUTCOME>
<CONT_OUTCOME CHI2="1.7805653900962586" CI_END="-0.024322807337396446" CI_START="-2.3193640992020477" CI_STUDY="95" CI_TOTAL="95" DF="3" EFFECT_MEASURE="MD" EFFECT_SIZE="-1.171843453269722" ESTIMABLE="YES" I2="0.0" I2_Q="0.0" ID="CMP-002.04" MODIFIED="2015-03-17 13:39:48 -0400" MODIFIED_BY="[Empty name]" NO="4" P_CHI2="0.6191733603267721" P_Q="1.0" P_Z="0.045337746543868795" Q="0.0" RANDOM="YES" SCALE="7.87" SORT_BY="STUDY" STUDIES="4" SUBGROUPS="NO" SUBGROUP_TEST="YES" TAU2="0.0" TOTALS="YES" TOTAL_1="606" TOTAL_2="604" UNITS="" WEIGHT="100.00000000000001" Z="2.001507312368785">
<NAME>Parenteral Nutrition Duration (days)</NAME>
<GROUP_LABEL_1>Probiotics</GROUP_LABEL_1>
<GROUP_LABEL_2>Control</GROUP_LABEL_2>
<GRAPH_LABEL_1>Favours [probiotic]</GRAPH_LABEL_1>
<GRAPH_LABEL_2>Favours [control]</GRAPH_LABEL_2>
<CONT_DATA CI_END="1.7126184510930305" CI_START="-5.7126184510930305" EFFECT_SIZE="-2.0" ESTIMABLE="YES" MEAN_1="16.6" MEAN_2="18.6" MODIFIED="2015-03-02 10:58:43 -0500" MODIFIED_BY="[Empty name]" ORDER="423" SD_1="9.3" SD_2="13.2" SE="1.8942278941744293" STUDY_ID="STD-Bin_x002d_Nun-2005" TOTAL_1="72" TOTAL_2="73" WEIGHT="9.553453159223832"/>
<CONT_DATA CI_END="0.7735925673914563" CI_START="-4.5735925673914535" EFFECT_SIZE="-1.8999999999999986" ESTIMABLE="YES" MEAN_1="12.8" MEAN_2="14.7" MODIFIED="2015-02-24 10:52:17 -0500" MODIFIED_BY="[Empty name]" ORDER="66" SD_1="13.9" SD_2="18.7" SE="1.3641029062168548" STUDY_ID="STD-Dani-2002" TOTAL_1="295" TOTAL_2="290" WEIGHT="18.421736484190244"/>
<CONT_DATA CI_END="4.7273524045243605" CI_START="-2.72735240452436" EFFECT_SIZE="1.0" ESTIMABLE="YES" MEAN_1="13.0" MEAN_2="12.0" MODIFIED="2015-02-27 15:23:06 -0500" MODIFIED_BY="[Empty name]" ORDER="407" SD_1="8.0" SD_2="9.0" SE="1.9017453554887946" STUDY_ID="STD-Manzoni-2006" TOTAL_1="39" TOTAL_2="41" WEIGHT="9.478074224572502"/>
<CONT_DATA CI_END="0.29096916117518346" CI_START="-2.6109691611751837" EFFECT_SIZE="-1.1600000000000001" ESTIMABLE="YES" MEAN_1="8.39" MEAN_2="9.55" MODIFIED="2015-03-16 11:34:07 -0400" MODIFIED_BY="[Empty name]" ORDER="463" SD_1="4.4" SD_2="9.5" SE="0.7403039916142558" STUDY_ID="STD-Oncel-2014" TOTAL_1="200" TOTAL_2="200" WEIGHT="62.54673613201342"/>
</CONT_OUTCOME>
<CONT_OUTCOME CHI2="21.315637630740888" CI_END="0.8557597756128792" CI_START="-8.304507322801017" CI_STUDY="95" CI_TOTAL="95" DF="4" EFFECT_MEASURE="MD" EFFECT_SIZE="-3.724373773594069" ESTIMABLE="YES" I2="81.23443422479983" I2_Q="0.0" ID="CMP-002.05" MODIFIED="2015-03-17 13:40:06 -0400" MODIFIED_BY="[Empty name]" NO="5" P_CHI2="2.741490775127753E-4" P_Q="1.0" P_Z="0.1109895642083735" Q="0.0" RANDOM="YES" SCALE="26.12" SORT_BY="STUDY" STUDIES="5" SUBGROUPS="NO" SUBGROUP_TEST="YES" TAU2="19.189893755370637" TOTALS="YES" TOTAL_1="651" TOTAL_2="657" UNITS="" WEIGHT="100.00000000000001" Z="1.593761051459699">
<NAME>Hospitalization Duration (days)</NAME>
<GROUP_LABEL_1>Probiotics</GROUP_LABEL_1>
<GROUP_LABEL_2>Control</GROUP_LABEL_2>
<GRAPH_LABEL_1>Favours [probiotic]</GRAPH_LABEL_1>
<GRAPH_LABEL_2>Favours [control]</GRAPH_LABEL_2>
<CONT_DATA CI_END="7.363117616742666" CI_START="-1.163117616742663" EFFECT_SIZE="3.1000000000000014" ESTIMABLE="YES" MEAN_1="46.4" MEAN_2="43.3" MODIFIED="2015-02-27 12:11:12 -0500" MODIFIED_BY="[Empty name]" ORDER="75" SD_1="24.2" SD_2="21.0" SE="2.1750999765146664" STUDY_ID="STD-Lin-2008" TOTAL_1="217" TOTAL_2="217" WEIGHT="22.828722616206527"/>
<CONT_DATA CI_END="7.7101486226746765" CI_START="-17.710148622674676" EFFECT_SIZE="-5.0" ESTIMABLE="YES" MEAN_1="30.0" MEAN_2="35.0" MODIFIED="2015-02-27 15:24:07 -0500" MODIFIED_BY="[Empty name]" ORDER="408" SD_1="28.0" SD_2="30.0" SE="6.484888866800975" STUDY_ID="STD-Manzoni-2006" TOTAL_1="39" TOTAL_2="41" WEIGHT="8.916590893001636"/>
<CONT_DATA CI_END="-2.018247652421822" CI_START="-12.181752347578167" EFFECT_SIZE="-7.099999999999994" ESTIMABLE="YES" MEAN_1="42.2" MEAN_2="49.3" MODIFIED="2015-03-16 11:36:30 -0400" MODIFIED_BY="[Empty name]" ORDER="465" SD_1="24.7" SD_2="27.1" SE="2.5927784324928345" STUDY_ID="STD-Oncel-2014" TOTAL_1="200" TOTAL_2="200" WEIGHT="21.07427129457108"/>
<CONT_DATA CI_END="-5.857217549746615" CI_START="-7.942782450253382" EFFECT_SIZE="-6.899999999999999" ESTIMABLE="YES" MEAN_1="17.17" MEAN_2="24.07" MODIFIED="2015-03-10 12:53:30 -0400" MODIFIED_BY="[Empty name]" ORDER="79" SD_1="3.23" SD_2="4.0" SE="0.53204163876414" STUDY_ID="STD-Samanta-2009" TOTAL_1="91" TOTAL_2="95" WEIGHT="28.043233186036044"/>
<CONT_DATA CI_END="3.091653374782986" CI_START="-8.891653374782997" EFFECT_SIZE="-2.9000000000000057" ESTIMABLE="YES" MEAN_1="42.8" MEAN_2="45.7" MODIFIED="2015-02-24 11:20:13 -0500" MODIFIED_BY="[Empty name]" ORDER="338" SD_1="20.6" SD_2="23.4" SE="3.0570221810422993" STUDY_ID="STD-Serce-2013" TOTAL_1="104" TOTAL_2="104" WEIGHT="19.137182010184716"/>
</CONT_OUTCOME>
<CONT_OUTCOME CHI2="3.777322142593287" CI_END="1.0892307680260154" CI_START="-0.9455877296998215" CI_STUDY="95" CI_TOTAL="95" DF="3" EFFECT_MEASURE="MD" EFFECT_SIZE="0.07182151916309695" ESTIMABLE="YES" I2="20.5786563403783" I2_Q="70.52521500906731" ID="CMP-002.06" MODIFIED="2015-03-27 10:02:53 -0400" MODIFIED_BY="[Empty name]" NO="6" P_CHI2="0.28653527886770935" P_Q="0.06548451501114316" P_Z="0.889956803764574" Q="3.392730431477718" RANDOM="YES" SCALE="39.187128011115725" SORT_BY="STUDY" STUDIES="4" SUBGROUPS="YES" SUBGROUP_TEST="YES" TAU2="0.43556853784738403" TOTALS="SUB" TOTAL_1="305" TOTAL_2="308" UNITS="" WEIGHT="200.0" Z="0.1383588669278844">
<NAME>Weight gain</NAME>
<GROUP_LABEL_1>Probiotics</GROUP_LABEL_1>
<GROUP_LABEL_2>Control</GROUP_LABEL_2>
<GRAPH_LABEL_1>Favours [control]</GRAPH_LABEL_1>
<GRAPH_LABEL_2>Favours [probiotic]</GRAPH_LABEL_2>
<CONT_SUBGROUP CHI2="0.0" CI_END="1.131906745679224" CI_START="-33.131906745679224" DF="0" EFFECT_SIZE="-16.0" ESTIMABLE="YES" I2="0.0" ID="CMP-002.06.01" MODIFIED="2015-02-24 11:19:48 -0500" MODIFIED_BY="[Empty name]" NO="1" P_CHI2="1.0" P_Z="0.06717984215479524" STUDIES="1" TAU2="0.0" TOTAL_1="104" TOTAL_2="104" WEIGHT="100.0" Z="1.8304689733703994">
<NAME>g/week</NAME>
<CONT_DATA CI_END="1.131906745679224" CI_START="-33.131906745679224" EFFECT_SIZE="-16.0" ESTIMABLE="YES" MEAN_1="113.0" MEAN_2="129.0" MODIFIED="2015-02-24 11:19:39 -0500" MODIFIED_BY="[Empty name]" ORDER="339" SD_1="61.0" SD_2="65.0" SE="8.740929364423794" STUDY_ID="STD-Serce-2013" TOTAL_1="104" TOTAL_2="104" WEIGHT="100.0"/>
</CONT_SUBGROUP>
<CONT_SUBGROUP CHI2="0.3845917111155689" CI_END="1.1479122227806329" CI_START="-0.8905039857591279" DF="2" EFFECT_SIZE="0.12870411851075242" ESTIMABLE="YES" I2="0.0" ID="CMP-002.06.03" MODIFIED="2015-03-27 10:00:35 -0400" MODIFIED_BY="[Empty name]" NO="3" P_CHI2="0.8250627925541048" P_Z="0.8045202051596367" STUDIES="3" TAU2="0.0" TOTAL_1="201" TOTAL_2="204" WEIGHT="100.0" Z="0.24750140416490832">
<NAME>g/kg/day</NAME>
<CONT_DATA CI_END="1.5291898687713088" CI_START="-0.9291898687713109" EFFECT_SIZE="0.29999999999999893" ESTIMABLE="YES" MEAN_1="12.6" MEAN_2="12.3" MODIFIED="2015-02-28 22:24:58 -0500" MODIFIED_BY="[Empty name]" ORDER="84" SD_1="4.3" SD_2="5.0" SE="0.6271492121625717" STUDY_ID="STD-Sari-2011" TOTAL_1="110" TOTAL_2="111" WEIGHT="68.75238883117797"/>
<CONT_DATA CI_END="2.986131796353429" CI_START="-2.646131796353429" EFFECT_SIZE="0.16999999999999993" ESTIMABLE="YES" MEAN_1="14.36" MEAN_2="14.19" MODIFIED="2015-03-27 10:00:35 -0400" MODIFIED_BY="[Empty name]" ORDER="750" SD_1="6.2" SD_2="6.16" SE="1.4368283389729184" STUDY_ID="STD-Van-Niekerk-2014a-_x0028_HIV_x002d_exposed_x0029_" TOTAL_1="37" TOTAL_2="37" WEIGHT="13.098446311908413"/>
<CONT_DATA CI_END="1.8424041414384043" CI_START="-2.9424041414384057" EFFECT_SIZE="-0.5500000000000007" ESTIMABLE="YES" MEAN_1="12.78" MEAN_2="13.33" MODIFIED="2015-03-27 10:00:35 -0400" MODIFIED_BY="[Empty name]" ORDER="751" SD_1="6.0" SD_2="6.79" SE="1.2206367873641473" STUDY_ID="STD-Van-Niekerk-2014b-_x0028_HIV_x002d_unexposed_x0029_" TOTAL_1="54" TOTAL_2="56" WEIGHT="18.14916485691362"/>
</CONT_SUBGROUP>
</CONT_OUTCOME>
<CONT_OUTCOME CHI2="131.84412758433248" CI_END="0.7583287494267754" CI_START="-2.9963798199455147" CI_STUDY="95" CI_TOTAL="95" DF="9" EFFECT_MEASURE="MD" EFFECT_SIZE="-1.1190255352593697" ESTIMABLE="YES" I2="93.17375740209343" I2_Q="0.0" ID="CMP-002.07" MODIFIED="2015-03-19 13:05:55 -0400" MODIFIED_BY="[Empty name]" NO="7" P_CHI2="-2.220446049250313E-16" P_Q="1.0" P_Z="0.24269938412598469" Q="0.0" RANDOM="YES" SCALE="23.52755450921634" SORT_BY="STUDY" STUDIES="10" SUBGROUPS="NO" SUBGROUP_TEST="YES" TAU2="7.1445265603674" TOTALS="YES" TOTAL_1="1015" TOTAL_2="1023" UNITS="" WEIGHT="99.99999999999997" Z="1.1682663015604895">
<NAME>Time to full enteral feeds</NAME>
<GROUP_LABEL_1>Probiotics</GROUP_LABEL_1>
<GROUP_LABEL_2>Control</GROUP_LABEL_2>
<GRAPH_LABEL_1>Favours [probiotic]</GRAPH_LABEL_1>
<GRAPH_LABEL_2>Favours [control]</GRAPH_LABEL_2>
<CONT_DATA CI_END="17.436333432484588" CI_START="-23.236333432484585" EFFECT_SIZE="-2.9000000000000004" ESTIMABLE="YES" MEAN_1="14.6" MEAN_2="17.5" MODIFIED="2015-03-02 10:59:29 -0500" MODIFIED_BY="[Empty name]" ORDER="422" SD_1="87.0" SD_2="13.6" SE="10.375870981760373" STUDY_ID="STD-Bin_x002d_Nun-2005" TOTAL_1="72" TOTAL_2="73" WEIGHT="0.7991755808627842"/>
<CONT_DATA CI_END="6.4139460343031995" CI_START="-0.8139460343031981" EFFECT_SIZE="2.8000000000000007" ESTIMABLE="YES" MEAN_1="29.8" MEAN_2="27.0" MODIFIED="2015-02-27 12:11:43 -0500" MODIFIED_BY="[Empty name]" ORDER="382" SD_1="19.7" SD_2="18.7" SE="1.843883899300979" STUDY_ID="STD-Lin-2008" TOTAL_1="217" TOTAL_2="217" WEIGHT="8.701076866168364"/>
<CONT_DATA CI_END="1.72735240452436" CI_START="-5.7273524045243605" EFFECT_SIZE="-2.0" ESTIMABLE="YES" MEAN_1="15.0" MEAN_2="17.0" MODIFIED="2015-02-27 15:24:44 -0500" MODIFIED_BY="[Empty name]" ORDER="403" SD_1="8.0" SD_2="9.0" SE="1.9017453554887946" STUDY_ID="STD-Manzoni-2006" TOTAL_1="39" TOTAL_2="41" WEIGHT="8.525838988296119"/>
<CONT_DATA CI_END="1.9773887173815878" CI_START="-2.1773887173815907" EFFECT_SIZE="-0.10000000000000142" ESTIMABLE="YES" MEAN_1="17.9" MEAN_2="18.0" MODIFIED="2015-03-02 15:48:42 -0500" MODIFIED_BY="[Empty name]" ORDER="90" SD_1="6.8" SD_2="7.4" SE="1.0599116788715335" STUDY_ID="STD-Mihatsch-2010" TOTAL_1="91" TOTAL_2="89" WEIGHT="11.096832057385702"/>
<CONT_DATA CI_END="-0.25715037888364556" CI_START="-1.7428496211163544" EFFECT_SIZE="-1.0" ESTIMABLE="YES" MEAN_1="9.1" MEAN_2="10.1" MODIFIED="2015-03-16 11:38:25 -0400" MODIFIED_BY="[Empty name]" ORDER="467" SD_1="3.2" SD_2="4.3" SE="0.37901187316494456" STUDY_ID="STD-Oncel-2014" TOTAL_1="200" TOTAL_2="200" WEIGHT="12.588599276732849"/>
<CONT_DATA CI_END="-4.819966845815411" CI_START="-6.060033154184588" EFFECT_SIZE="-5.4399999999999995" ESTIMABLE="YES" MEAN_1="13.76" MEAN_2="19.2" MODIFIED="2015-03-16 11:39:16 -0400" MODIFIED_BY="[Empty name]" ORDER="91" SD_1="2.28" SD_2="2.02" SE="0.31634925900441613" STUDY_ID="STD-Samanta-2009" TOTAL_1="91" TOTAL_2="95" WEIGHT="12.664314239580712"/>
<CONT_DATA CI_END="1.4427443512359654" CI_START="-3.4427443512359654" EFFECT_SIZE="-1.0" ESTIMABLE="YES" MEAN_1="17.3" MEAN_2="18.3" MODIFIED="2015-02-28 22:25:17 -0500" MODIFIED_BY="[Empty name]" ORDER="92" SD_1="8.7" SD_2="9.8" SE="1.2463210398272728" STUDY_ID="STD-Sari-2011" TOTAL_1="110" TOTAL_2="111" WEIGHT="10.548355195320136"/>
<CONT_DATA CI_END="0.9025867119328126" CI_START="-2.9025867119328126" EFFECT_SIZE="-1.0" ESTIMABLE="YES" MEAN_1="11.0" MEAN_2="12.0" MODIFIED="2015-02-24 11:21:04 -0500" MODIFIED_BY="[Empty name]" ORDER="340" SD_1="7.0" SD_2="7.0" SE="0.970725343394151" STUDY_ID="STD-Serce-2013" TOTAL_1="104" TOTAL_2="104" WEIGHT="11.345346189850806"/>
<CONT_DATA CI_END="2.22758482101393" CI_START="-1.2075848210139304" EFFECT_SIZE="0.5099999999999998" ESTIMABLE="YES" MEAN_1="10.19" MEAN_2="9.68" MODIFIED="2015-03-16 15:15:24 -0400" MODIFIED_BY="[Empty name]" ORDER="484" SD_1="4.055" SD_2="3.46" SE="0.8763348890908302" STUDY_ID="STD-Van-Niekerk-2014a-_x0028_HIV_x002d_exposed_x0029_" TOTAL_1="37" TOTAL_2="37" WEIGHT="11.595331072083738"/>
<CONT_DATA CI_END="-0.24586654028235388" CI_START="-2.7741334597176457" EFFECT_SIZE="-1.5099999999999998" ESTIMABLE="YES" MEAN_1="9.63" MEAN_2="11.14" MODIFIED="2015-03-16 15:15:24 -0400" MODIFIED_BY="[Empty name]" ORDER="485" SD_1="2.42" SD_2="4.15" SE="0.6449779024966629" STUDY_ID="STD-Van-Niekerk-2014b-_x0028_HIV_x002d_unexposed_x0029_" TOTAL_1="54" TOTAL_2="56" WEIGHT="12.13513053371878"/>
</CONT_OUTCOME>
</COMPARISON>
<COMPARISON ID="CMP-003" MODIFIED="2016-07-22 13:15:28 -0400" MODIFIED_BY="[Empty name]" NO="3">
<NAME>Probiotics versus control (infants &lt; 1000 g)</NAME>
<DICH_OUTCOME CHI2="2.2706758556570743" CI_END="1.1554400906909132" CI_START="0.6419742683109523" CI_STUDY="95" CI_TOTAL="95" DF="5" EFFECT_MEASURE="RR" EFFECT_SIZE="0.8612565278698556" ESTIMABLE="YES" EVENTS_1="72" EVENTS_2="86" I2="0.0" I2_Q="0.0" ID="CMP-003.01" LOG_CI_END="0.06274743232758126" LOG_CI_START="-0.19248237902541765" LOG_EFFECT_SIZE="-0.0648674733489182" METHOD="MH" MODIFIED="2016-07-22 13:15:28 -0400" MODIFIED_BY="[Empty name]" NO="1" P_CHI2="0.8105641370610023" P_Q="1.0" P_Z="0.3191227596140006" Q="0.0" RANDOM="YES" SCALE="26.169946474987054" SORT_BY="STUDY" STUDIES="6" SUBGROUPS="NO" SUBGROUP_TEST="YES" SWAP_EVENTS="NO" TAU2="0.0" TOTALS="YES" TOTAL_1="808" TOTAL_2="810" WEIGHT="100.00000000000001" Z="0.9962622380044135">
<NAME>Severe necrotising enterocolitis (stage II-III)</NAME>
<GROUP_LABEL_1>Probiotics</GROUP_LABEL_1>
<GROUP_LABEL_2>Control</GROUP_LABEL_2>
<GRAPH_LABEL_1>Favours [probiotic]</GRAPH_LABEL_1>
<GRAPH_LABEL_2>Favours [control]</GRAPH_LABEL_2>
<DICH_DATA CI_END="6.96264540555288" CI_START="0.1494259637536985" EFFECT_SIZE="1.02" ESTIMABLE="YES" EVENTS_1="2" EVENTS_2="2" LOG_CI_END="0.8427742779368819" LOG_CI_START="-0.8255739344130467" LOG_EFFECT_SIZE="0.00860017176191757" MODIFIED="2015-01-19 14:21:54 -0500" MODIFIED_BY="[Empty name]" ORDER="153" O_E="0.0" SE="0.9799959983911899" STUDY_ID="STD-Al_x002d_Hosni-2012" TOTAL_1="50" TOTAL_2="51" VAR="0.960392156862745" WEIGHT="2.340396275443279"/>
<DICH_DATA CI_END="1.3867597757911616" CI_START="0.6829108523594667" EFFECT_SIZE="0.9731563597404916" ESTIMABLE="YES" EVENTS_1="50" EVENTS_2="53" LOG_CI_END="0.14200123606678683" LOG_CI_START="-0.1656359857112582" LOG_EFFECT_SIZE="-0.011817374822235662" MODIFIED="2016-07-22 13:15:28 -0400" MODIFIED_BY="[Empty name]" ORDER="921" O_E="0.0" SE="0.18070762690123127" STUDY_ID="STD-Costeloe-2016" TOTAL_1="317" TOTAL_2="327" VAR="0.032655246420274606" WEIGHT="68.8311519061446"/>
<DICH_DATA CI_END="1.4589178996624956" CI_START="0.1342600760796526" EFFECT_SIZE="0.4425770308123249" ESTIMABLE="YES" EVENTS_1="4" EVENTS_2="7" LOG_CI_END="0.16403085273870083" LOG_CI_START="-0.8720531110542419" LOG_EFFECT_SIZE="-0.3540111291577706" MODIFIED="2015-02-27 12:16:27 -0500" MODIFIED_BY="[Empty name]" ORDER="389" O_E="0.0" SE="0.60860084903031" STUDY_ID="STD-Lin-2008" TOTAL_1="102" TOTAL_2="79" VAR="0.3703949934404141" WEIGHT="6.068381772682075"/>
<DICH_DATA CI_END="1.7700315309135966" CI_START="0.21388608898240494" EFFECT_SIZE="0.6152927120669056" ESTIMABLE="YES" EVENTS_1="5" EVENTS_2="9" LOG_CI_END="0.2479810028475781" LOG_CI_START="-0.6698174607517161" LOG_EFFECT_SIZE="-0.210918228952069" MODIFIED="2015-03-06 17:04:44 -0500" MODIFIED_BY="Sonja C Sawh" ORDER="401" O_E="0.0" SE="0.5391193606938917" STUDY_ID="STD-Oncel-2014" TOTAL_1="93" TOTAL_2="103" VAR="0.29064968507499045" WEIGHT="7.733358549164014"/>
<DICH_DATA CI_END="1.6026857159915293" CI_START="0.3292726354574302" EFFECT_SIZE="0.7264437689969605" ESTIMABLE="YES" EVENTS_1="10" EVENTS_2="14" LOG_CI_END="0.2048483662763761" LOG_CI_START="-0.4824443602800493" LOG_EFFECT_SIZE="-0.1387979970018366" MODIFIED="2015-01-19 14:22:03 -0500" MODIFIED_BY="[Empty name]" ORDER="154" O_E="0.0" SE="0.4037191497331099" STUDY_ID="STD-ProPrems-2013" TOTAL_1="235" TOTAL_2="239" VAR="0.1629891518612252" WEIGHT="13.790477471778468"/>
<DICH_DATA CI_END="14.052704911192018" CI_START="0.07116067734430034" EFFECT_SIZE="1.0" ESTIMABLE="YES" EVENTS_1="1" EVENTS_2="1" LOG_CI_END="1.1477599267279106" LOG_CI_START="-1.1477599267279106" LOG_EFFECT_SIZE="0.0" MODIFIED="2015-02-25 12:53:15 -0500" MODIFIED_BY="[Empty name]" ORDER="382" O_E="0.0" SE="1.3483997249264843" STUDY_ID="STD-Roy-2014" TOTAL_1="11" TOTAL_2="11" VAR="1.8181818181818183" WEIGHT="1.236234024787578"/>
</DICH_OUTCOME>
<DICH_OUTCOME CHI2="25.143732608312057" CI_END="1.1630413627395775" CI_START="0.796256144230874" CI_STUDY="95" CI_TOTAL="95" DF="17" EFFECT_MEASURE="RR" EFFECT_SIZE="0.9623298972161456" ESTIMABLE="YES" EVENTS_1="388" EVENTS_2="389" I2="32.38871783746176" I2_Q="0.0" ID="CMP-003.02" LOG_CI_END="0.0655951603777344" LOG_CI_START="-0.09894720345374375" LOG_EFFECT_SIZE="-0.016676021538004647" METHOD="MH" MODIFIED="2016-05-16 11:15:35 -0400" MODIFIED_BY="[Empty name]" NO="2" P_CHI2="0.0915384519960305" P_Q="0.9874075372894396" P_Z="0.6911636257822694" Q="0.13442891185285968" RANDOM="YES" SCALE="29.16" SORT_BY="STUDY" STUDIES="8" SUBGROUPS="YES" SUBGROUP_TEST="NO" SWAP_EVENTS="NO" TAU2="0.03818916603023616" TOTALS="SUB" TOTAL_1="2083" TOTAL_2="2041" WEIGHT="400.0" Z="0.39727643214580594">
<NAME>Sepsis</NAME>
<GROUP_LABEL_1>Probiotics</GROUP_LABEL_1>
<GROUP_LABEL_2>Control</GROUP_LABEL_2>
<GRAPH_LABEL_1>Favours [probiotic]</GRAPH_LABEL_1>
<GRAPH_LABEL_2>Favours [control]</GRAPH_LABEL_2>
<DICH_SUBGROUP CHI2="8.484667046798306" CI_END="1.2600522775684422" CI_START="0.7194331742443747" DF="5" EFFECT_SIZE="0.9521152292474468" ESTIMABLE="YES" EVENTS_1="169" EVENTS_2="174" I2="41.07016842945236" ID="CMP-003.02.01" LOG_CI_END="0.1003885636798817" LOG_CI_START="-0.1430095400244664" LOG_EFFECT_SIZE="-0.02131048817229234" MODIFIED="2016-05-16 11:15:35 -0400" MODIFIED_BY="[Empty name]" NO="1" P_CHI2="0.13147039853266995" P_Z="0.7314438347207038" STUDIES="6" TAU2="0.04610089057666098" TOTAL_1="851" TOTAL_2="852" WEIGHT="100.0" Z="0.3432055441269538">
<NAME>Any sepsis</NAME>
<DICH_DATA CI_END="1.5393887840725833" CI_START="0.44616835565278196" EFFECT_SIZE="0.82875" ESTIMABLE="YES" EVENTS_1="13" EVENTS_2="16" LOG_CI_END="0.18734831798211266" LOG_CI_START="-0.3505012351564536" LOG_EFFECT_SIZE="-0.08157645858717046" MODIFIED="2015-01-19 14:24:34 -0500" MODIFIED_BY="[Empty name]" ORDER="155" O_E="0.0" SE="0.31593548991182047" STUDY_ID="STD-Al_x002d_Hosni-2012" TOTAL_1="50" TOTAL_2="51" VAR="0.09981523378582202" WEIGHT="14.008973016677146"/>
<DICH_DATA CI_END="1.4618176716686815" CI_START="0.7764351749731179" EFFECT_SIZE="1.06536691317164" ESTIMABLE="YES" EVENTS_1="63" EVENTS_2="61" LOG_CI_END="0.1648932076928475" LOG_CI_START="-0.10989479792214897" LOG_EFFECT_SIZE="0.027499204885349262" MODIFIED="2016-05-16 11:15:35 -0400" MODIFIED_BY="[Empty name]" ORDER="922" O_E="0.0" SE="0.1614118347208141" STUDY_ID="STD-Costeloe-2016" TOTAL_1="317" TOTAL_2="327" VAR="0.026053780387939412" WEIGHT="28.329906041633794"/>
<DICH_DATA CI_END="2.740035166950478" CI_START="0.8757047261378721" EFFECT_SIZE="1.5490196078431373" ESTIMABLE="YES" EVENTS_1="28" EVENTS_2="14" LOG_CI_END="0.43775613680379244" LOG_CI_START="-0.057642306418782235" LOG_EFFECT_SIZE="0.1900569151925051" MODIFIED="2015-02-27 12:20:16 -0500" MODIFIED_BY="[Empty name]" ORDER="391" O_E="0.0" SE="0.2909994978107839" STUDY_ID="STD-Lin-2008" TOTAL_1="102" TOTAL_2="79" VAR="0.08468070772612842" WEIGHT="15.630142737355829"/>
<DICH_DATA CI_END="2.8506524347855664" CI_START="0.3379247104053027" EFFECT_SIZE="0.9814814814814815" ESTIMABLE="YES" EVENTS_1="6" EVENTS_2="6" LOG_CI_END="0.4549442692714505" LOG_CI_START="-0.47118004971580946" LOG_EFFECT_SIZE="-0.00811789022217945" MODIFIED="2015-09-30 14:59:35 -0400" MODIFIED_BY="[Empty name]" ORDER="785" O_E="0.0" SE="0.5440100093624316" STUDY_ID="STD-Manzoni-2009" TOTAL_1="54" TOTAL_2="53" VAR="0.2959468902865129" WEIGHT="5.976168135731385"/>
<DICH_DATA CI_END="0.8381316624345069" CI_START="0.1459458007464898" EFFECT_SIZE="0.34974533106960953" ESTIMABLE="YES" EVENTS_1="6" EVENTS_2="19" LOG_CI_END="-0.07668775251851877" LOG_CI_START="-0.8358083963173776" LOG_EFFECT_SIZE="-0.45624807441794824" MODIFIED="2015-03-06 17:05:56 -0500" MODIFIED_BY="Sonja C Sawh" ORDER="402" O_E="0.0" SE="0.44591122387524" STUDY_ID="STD-Oncel-2014" TOTAL_1="93" TOTAL_2="103" VAR="0.1988368195779144" WEIGHT="8.345530166025139"/>
<DICH_DATA CI_END="1.2875646752426984" CI_START="0.6707903037411836" EFFECT_SIZE="0.9293470286133529" ESTIMABLE="YES" EVENTS_1="53" EVENTS_2="58" LOG_CI_END="0.10976905316609518" LOG_CI_START="-0.17341322373758886" LOG_EFFECT_SIZE="-0.0318220852857468" MODIFIED="2015-01-29 14:02:01 -0500" MODIFIED_BY="[Empty name]" ORDER="156" O_E="0.0" SE="0.16634267122810223" STUDY_ID="STD-ProPrems-2013" TOTAL_1="235" TOTAL_2="239" VAR="0.027669884271300505" WEIGHT="27.709279902576714"/>
</DICH_SUBGROUP>
<DICH_SUBGROUP CHI2="8.484667046798306" CI_END="1.2600522775684422" CI_START="0.7194331742443747" DF="5" EFFECT_SIZE="0.9521152292474468" ESTIMABLE="YES" EVENTS_1="169" EVENTS_2="174" I2="41.07016842945236" ID="CMP-003.02.02" LOG_CI_END="0.1003885636798817" LOG_CI_START="-0.1430095400244664" LOG_EFFECT_SIZE="-0.02131048817229234" MODIFIED="2016-05-16 11:13:16 -0400" MODIFIED_BY="[Empty name]" NO="2" P_CHI2="0.13147039853266995" P_Z="0.7314438347207037" STUDIES="6" TAU2="0.04610089057666098" TOTAL_1="851" TOTAL_2="852" WEIGHT="100.0" Z="0.343205544126954">
<NAME>Culture-proven Sepsis</NAME>
<DICH_DATA CI_END="1.5393887840725833" CI_START="0.44616835565278196" EFFECT_SIZE="0.82875" ESTIMABLE="YES" EVENTS_1="13" EVENTS_2="16" LOG_CI_END="0.18734831798211266" LOG_CI_START="-0.3505012351564536" LOG_EFFECT_SIZE="-0.08157645858717046" MODIFIED="2015-02-23 15:53:39 -0500" MODIFIED_BY="[Empty name]" ORDER="155" O_E="0.0" SE="0.31593548991182047" STUDY_ID="STD-Al_x002d_Hosni-2012" TOTAL_1="50" TOTAL_2="51" VAR="0.09981523378582202" WEIGHT="14.008973016677146"/>
<DICH_DATA CI_END="1.4618176716686815" CI_START="0.7764351749731179" EFFECT_SIZE="1.06536691317164" ESTIMABLE="YES" EVENTS_1="63" EVENTS_2="61" LOG_CI_END="0.1648932076928475" LOG_CI_START="-0.10989479792214897" LOG_EFFECT_SIZE="0.027499204885349262" MODIFIED="2016-05-16 11:13:16 -0400" MODIFIED_BY="[Empty name]" ORDER="922" O_E="0.0" SE="0.1614118347208141" STUDY_ID="STD-Costeloe-2016" TOTAL_1="317" TOTAL_2="327" VAR="0.026053780387939412" WEIGHT="28.329906041633794"/>
<DICH_DATA CI_END="2.740035166950478" CI_START="0.8757047261378721" EFFECT_SIZE="1.5490196078431373" ESTIMABLE="YES" EVENTS_1="28" EVENTS_2="14" LOG_CI_END="0.43775613680379244" LOG_CI_START="-0.057642306418782235" LOG_EFFECT_SIZE="0.1900569151925051" MODIFIED="2015-02-27 12:21:00 -0500" MODIFIED_BY="[Empty name]" ORDER="392" O_E="0.0" SE="0.2909994978107839" STUDY_ID="STD-Lin-2008" TOTAL_1="102" TOTAL_2="79" VAR="0.08468070772612842" WEIGHT="15.630142737355829"/>
<DICH_DATA CI_END="2.8506524347855664" CI_START="0.3379247104053027" EFFECT_SIZE="0.9814814814814815" ESTIMABLE="YES" EVENTS_1="6" EVENTS_2="6" LOG_CI_END="0.4549442692714505" LOG_CI_START="-0.47118004971580946" LOG_EFFECT_SIZE="-0.00811789022217945" MODIFIED="2015-09-30 14:59:29 -0400" MODIFIED_BY="[Empty name]" ORDER="785" O_E="0.0" SE="0.5440100093624316" STUDY_ID="STD-Manzoni-2009" TOTAL_1="54" TOTAL_2="53" VAR="0.2959468902865129" WEIGHT="5.976168135731385"/>
<DICH_DATA CI_END="0.8381316624345069" CI_START="0.1459458007464898" EFFECT_SIZE="0.34974533106960953" ESTIMABLE="YES" EVENTS_1="6" EVENTS_2="19" LOG_CI_END="-0.07668775251851877" LOG_CI_START="-0.8358083963173776" LOG_EFFECT_SIZE="-0.45624807441794824" MODIFIED="2015-03-06 17:06:13 -0500" MODIFIED_BY="Sonja C Sawh" ORDER="403" O_E="0.0" SE="0.44591122387524" STUDY_ID="STD-Oncel-2014" TOTAL_1="93" TOTAL_2="103" VAR="0.1988368195779144" WEIGHT="8.345530166025139"/>
<DICH_DATA CI_END="1.2875646752426984" CI_START="0.6707903037411836" EFFECT_SIZE="0.9293470286133529" ESTIMABLE="YES" EVENTS_1="53" EVENTS_2="58" LOG_CI_END="0.10976905316609518" LOG_CI_START="-0.17341322373758886" LOG_EFFECT_SIZE="-0.0318220852857468" MODIFIED="2015-02-23 15:53:39 -0500" MODIFIED_BY="[Empty name]" ORDER="156" O_E="0.0" SE="0.16634267122810223" STUDY_ID="STD-ProPrems-2013" TOTAL_1="235" TOTAL_2="239" VAR="0.027669884271300505" WEIGHT="27.709279902576714"/>
</DICH_SUBGROUP>
<DICH_SUBGROUP CHI2="3.1708222514430844" CI_END="2.3078213513776165" CI_START="0.4882623697666152" DF="1" EFFECT_SIZE="1.0615188750190112" ESTIMABLE="YES" EVENTS_1="39" EVENTS_2="30" I2="68.46243905520448" ID="CMP-003.02.03" LOG_CI_END="0.36320218701671086" LOG_CI_START="-0.3113467453707102" LOG_EFFECT_SIZE="0.025927720823000298" MODIFIED="2015-02-27 12:21:34 -0500" MODIFIED_BY="[Empty name]" NO="3" P_CHI2="0.07496473989620822" P_Z="0.8802354427101176" STUDIES="2" TAU2="0.21543452275245864" TOTAL_1="152" TOTAL_2="130" WEIGHT="100.0" Z="0.15067075663268056">
<NAME>Any Bacterial sepsis</NAME>
<DICH_DATA CI_END="1.3583789802935855" CI_START="0.3620135246746221" EFFECT_SIZE="0.70125" ESTIMABLE="YES" EVENTS_1="11" EVENTS_2="16" LOG_CI_END="0.1330209526310787" LOG_CI_START="-0.4412752041026431" LOG_EFFECT_SIZE="-0.15412712573578216" MODIFIED="2015-02-24 10:20:44 -0500" MODIFIED_BY="[Empty name]" ORDER="328" O_E="0.0" SE="0.3373444052772122" STUDY_ID="STD-Al_x002d_Hosni-2012" TOTAL_1="50" TOTAL_2="51" VAR="0.11380124777183602" WEIGHT="47.686462721175985"/>
<DICH_DATA CI_END="2.740035166950478" CI_START="0.8757047261378721" EFFECT_SIZE="1.5490196078431373" ESTIMABLE="YES" EVENTS_1="28" EVENTS_2="14" LOG_CI_END="0.43775613680379244" LOG_CI_START="-0.057642306418782235" LOG_EFFECT_SIZE="0.1900569151925051" MODIFIED="2015-02-27 12:21:34 -0500" MODIFIED_BY="[Empty name]" ORDER="393" O_E="0.0" SE="0.2909994978107839" STUDY_ID="STD-Lin-2008" TOTAL_1="102" TOTAL_2="79" VAR="0.08468070772612842" WEIGHT="52.313537278824015"/>
</DICH_SUBGROUP>
<DICH_SUBGROUP CHI2="4.9596088021649605" CI_END="3.573064999511162" CI_START="0.3483684929770434" DF="3" EFFECT_SIZE="1.115680630462286" ESTIMABLE="YES" EVENTS_1="11" EVENTS_2="11" I2="39.51135826094903" ID="CMP-003.02.04" LOG_CI_END="0.5530409167544296" LOG_CI_START="-0.4579611301998621" LOG_EFFECT_SIZE="0.047539893277283696" MODIFIED="2015-09-30 14:59:04 -0400" MODIFIED_BY="[Empty name]" NO="4" P_CHI2="0.17477894724082166" P_Z="0.8537584989736867" STUDIES="5" TAU2="0.5649950143212278" TOTAL_1="229" TOTAL_2="207" WEIGHT="100.0" Z="0.1843250049454479">
<NAME>Any Fungal sepsis</NAME>
<DICH_DATA CI_END="103.60137248822906" CI_START="0.2508654395252152" EFFECT_SIZE="5.098039215686274" ESTIMABLE="YES" EVENTS_1="2" EVENTS_2="0" LOG_CI_END="2.015365508885238" LOG_CI_START="-0.600559165139475" LOG_EFFECT_SIZE="0.7074031718728816" MODIFIED="2015-02-24 10:24:29 -0500" MODIFIED_BY="[Empty name]" ORDER="329" O_E="0.0" SE="1.5366071025580923" STUDY_ID="STD-Al_x002d_Hosni-2012" TOTAL_1="50" TOTAL_2="51" VAR="2.361161387631976" WEIGHT="12.05262761469646"/>
<DICH_DATA CI_END="0.0" CI_START="0.0" EFFECT_SIZE="0.0" ESTIMABLE="NO" EVENTS_1="0" EVENTS_2="0" LOG_CI_END="0.0" LOG_CI_START="0.0" LOG_EFFECT_SIZE="0.0" MODIFIED="2015-02-27 12:22:06 -0500" MODIFIED_BY="[Empty name]" ORDER="394" O_E="0.0" SE="0.0" STUDY_ID="STD-Lin-2008" TOTAL_1="102" TOTAL_2="79" VAR="0.0" WEIGHT="0.0"/>
<DICH_DATA CI_END="6.528029811075431" CI_START="0.17978029284118263" EFFECT_SIZE="1.0833333333333333" ESTIMABLE="YES" EVENTS_1="2" EVENTS_2="2" LOG_CI_END="0.814782129011123" LOG_CI_START="-0.7452579164926991" LOG_EFFECT_SIZE="0.03476210625921191" MODIFIED="2015-02-27 15:16:06 -0500" MODIFIED_BY="[Empty name]" ORDER="404" O_E="0.0" SE="0.9163752450517144" STUDY_ID="STD-Manzoni-2006" TOTAL_1="12" TOTAL_2="13" VAR="0.8397435897435896" WEIGHT="25.106360253109905"/>
<DICH_DATA CI_END="99.89770824675611" CI_START="0.24123850263103078" EFFECT_SIZE="4.909090909090909" ESTIMABLE="YES" EVENTS_1="2" EVENTS_2="0" LOG_CI_END="1.9995555251909056" LOG_CI_START="-0.6175533758614186" LOG_EFFECT_SIZE="0.6910010746647435" MODIFIED="2015-09-30 14:59:04 -0400" MODIFIED_BY="[Empty name]" ORDER="370" O_E="0.0" SE="1.5373027233761292" STUDY_ID="STD-Manzoni-2009" TOTAL_1="54" TOTAL_2="53" VAR="2.3632996632996632" WEIGHT="12.04382664239092"/>
<DICH_DATA CI_END="1.124078933414013" CI_START="0.27457322269286316" EFFECT_SIZE="0.5555555555555556" ESTIMABLE="YES" EVENTS_1="5" EVENTS_2="9" LOG_CI_END="0.050796808690803434" LOG_CI_START="-0.5613418188974156" LOG_EFFECT_SIZE="-0.25527250510330607" MODIFIED="2015-02-25 12:55:06 -0500" MODIFIED_BY="[Empty name]" ORDER="385" O_E="0.0" SE="0.3595732599803958" STUDY_ID="STD-Roy-2014" TOTAL_1="11" TOTAL_2="11" VAR="0.1292929292929293" WEIGHT="50.79718548980271"/>
</DICH_SUBGROUP>
</DICH_OUTCOME>
<DICH_OUTCOME CHI2="5.615121741644981" CI_END="1.8316110648754362" CI_START="0.4576842549280594" CI_STUDY="95" CI_TOTAL="95" DF="3" EFFECT_MEASURE="RR" EFFECT_SIZE="0.9155869950722889" ESTIMABLE="YES" EVENTS_1="60" EVENTS_2="70" I2="46.572841373139426" I2_Q="0.0" ID="CMP-003.03" LOG_CI_END="0.26283325846334155" LOG_CI_START="-0.3394340277419787" LOG_EFFECT_SIZE="-0.038300384639318584" METHOD="MH" MODIFIED="2016-05-16 11:18:09 -0400" MODIFIED_BY="[Empty name]" NO="3" P_CHI2="0.1319130499914728" P_Q="1.0" P_Z="0.8031421977270228" Q="0.0" RANDOM="YES" SCALE="352.35455814521555" SORT_BY="STUDY" STUDIES="4" SUBGROUPS="YES" SUBGROUP_TEST="YES" SWAP_EVENTS="NO" TAU2="0.21926811170309535" TOTALS="SUB" TOTAL_1="562" TOTAL_2="560" WEIGHT="100.0" Z="0.24928258999445033">
<NAME>Mortality</NAME>
<GROUP_LABEL_1>Probiotics</GROUP_LABEL_1>
<GROUP_LABEL_2>Control</GROUP_LABEL_2>
<GRAPH_LABEL_1>Favours [probiotic]</GRAPH_LABEL_1>
<GRAPH_LABEL_2>Favours [control]</GRAPH_LABEL_2>
<DICH_SUBGROUP CHI2="5.615121741644981" CI_END="1.8316110648754362" CI_START="0.4576842549280594" DF="3" EFFECT_SIZE="0.9155869950722889" ESTIMABLE="YES" EVENTS_1="60" EVENTS_2="70" I2="46.572841373139426" ID="CMP-003.03.01" LOG_CI_END="0.26283325846334155" LOG_CI_START="-0.3394340277419787" LOG_EFFECT_SIZE="-0.038300384639318584" MODIFIED="2016-05-16 11:18:09 -0400" MODIFIED_BY="[Empty name]" NO="1" P_CHI2="0.1319130499914728" P_Z="0.8031421977270228" STUDIES="4" TAU2="0.21926811170309535" TOTAL_1="562" TOTAL_2="560" WEIGHT="100.0" Z="0.24928258999445033">
<NAME>All causes of neonatal mortality</NAME>
<DICH_DATA CI_END="3.2457738029905276" CI_START="0.1803036919765625" EFFECT_SIZE="0.765" ESTIMABLE="YES" EVENTS_1="3" EVENTS_2="4" LOG_CI_END="0.511318250691698" LOG_CI_START="-0.7439953803844628" LOG_EFFECT_SIZE="-0.11633856484638239" MODIFIED="2015-02-24 10:18:41 -0500" MODIFIED_BY="[Empty name]" ORDER="157" O_E="0.0" SE="0.7373774407968271" STUDY_ID="STD-Al_x002d_Hosni-2012" TOTAL_1="50" TOTAL_2="51" VAR="0.5437254901960783" WEIGHT="16.403361486045963"/>
<DICH_DATA CI_END="1.2877510602944438" CI_START="0.6224564749049945" EFFECT_SIZE="0.8953038509612523" ESTIMABLE="YES" EVENTS_1="46" EVENTS_2="53" LOG_CI_END="0.10983191613742457" LOG_CI_START="-0.20589101109078528" LOG_EFFECT_SIZE="-0.04802954747668039" MODIFIED="2016-05-16 11:18:09 -0400" MODIFIED_BY="[Empty name]" ORDER="924" O_E="0.0" SE="0.18545721030754564" STUDY_ID="STD-Costeloe-2016" TOTAL_1="317" TOTAL_2="327" VAR="0.03439437685505721" WEIGHT="49.33981344515256"/>
<DICH_DATA CI_END="1.0448996171684017" CI_START="0.0034162075636424245" EFFECT_SIZE="0.05974607916355489" ESTIMABLE="YES" EVENTS_1="0" EVENTS_2="6" LOG_CI_END="0.01907457006058502" LOG_CI_START="-2.4664557501007156" LOG_EFFECT_SIZE="-1.2236905900200654" MODIFIED="2015-03-23 10:37:14 -0400" MODIFIED_BY="[Empty name]" ORDER="390" O_E="0.0" SE="1.4600128136362625" STUDY_ID="STD-Lin-2008" TOTAL_1="102" TOTAL_2="79" VAR="2.131637415982076" WEIGHT="5.3237612979778"/>
<DICH_DATA CI_END="4.303044005994642" CI_START="0.7039179745873483" EFFECT_SIZE="1.7403993855606759" ESTIMABLE="YES" EVENTS_1="11" EVENTS_2="7" LOG_CI_END="0.6337757875101454" LOG_CI_START="-0.15247794491973482" LOG_EFFECT_SIZE="0.2406489212952053" MODIFIED="2015-03-16 11:44:30 -0400" MODIFIED_BY="[Empty name]" ORDER="468" O_E="0.0" SE="0.46184933444805687" STUDY_ID="STD-Oncel-2014" TOTAL_1="93" TOTAL_2="103" VAR="0.2133048077301131" WEIGHT="28.93306377082368"/>
</DICH_SUBGROUP>
</DICH_OUTCOME>
<CONT_OUTCOME CHI2="0.08678646718629893" CI_END="-0.1390654790274164" CI_START="-12.58009725721205" CI_STUDY="95" CI_TOTAL="95" DF="1" EFFECT_MEASURE="MD" EFFECT_SIZE="-6.359581368119733" ESTIMABLE="YES" I2="0.0" I2_Q="0.0" ID="CMP-003.04" MODIFIED="2015-03-17 13:42:17 -0400" MODIFIED_BY="[Empty name]" NO="4" P_CHI2="0.7683029675230457" P_Q="1.0" P_Z="0.04509354412994361" Q="0.0" RANDOM="YES" SCALE="23.53" SORT_BY="STUDY" STUDIES="2" SUBGROUPS="NO" SUBGROUP_TEST="YES" TAU2="0.0" TOTALS="YES" TOTAL_1="104" TOTAL_2="114" UNITS="" WEIGHT="100.00000000000001" Z="2.0037808214786894">
<NAME>Hospitalization duration (days)</NAME>
<GROUP_LABEL_1>Probiotics</GROUP_LABEL_1>
<GROUP_LABEL_2>Control</GROUP_LABEL_2>
<GRAPH_LABEL_1>Favours [probiotic]</GRAPH_LABEL_1>
<GRAPH_LABEL_2>Favours [control]</GRAPH_LABEL_2>
<CONT_DATA CI_END="1.522740421157268" CI_START="-16.12274042115726" EFFECT_SIZE="-7.299999999999997" ESTIMABLE="YES" MEAN_1="46.0" MEAN_2="53.3" MODIFIED="2015-03-16 11:45:49 -0400" MODIFIED_BY="[Empty name]" ORDER="469" SD_1="30.7" SD_2="32.3" SE="4.501480889827525" STUDY_ID="STD-Oncel-2014" TOTAL_1="93" TOTAL_2="103" WEIGHT="49.71023358929058"/>
<CONT_DATA CI_END="3.3417570492715445" CI_START="-14.201757049271544" EFFECT_SIZE="-5.43" ESTIMABLE="YES" MEAN_1="28.78" MEAN_2="34.21" MODIFIED="2015-02-25 12:55:59 -0500" MODIFIED_BY="[Empty name]" ORDER="383" SD_1="9.16" SD_2="11.68" SE="4.475468487412036" STUDY_ID="STD-Roy-2014" TOTAL_1="11" TOTAL_2="11" WEIGHT="50.28976641070943"/>
</CONT_OUTCOME>
<CONT_OUTCOME CHI2="0.0" CI_END="4.937745108643284" CI_START="0.0622548913567158" CI_STUDY="95" CI_TOTAL="95" DF="0" EFFECT_MEASURE="MD" EFFECT_SIZE="2.5" ESTIMABLE="YES" I2="0.0" I2_Q="0.0" ID="CMP-003.05" MODIFIED="2015-03-23 12:13:52 -0400" MODIFIED_BY="[Empty name]" NO="5" P_CHI2="1.0" P_Q="1.0" P_Z="0.044429352677815975" Q="0.0" RANDOM="YES" SCALE="20.63" SORT_BY="STUDY" STUDIES="1" SUBGROUPS="YES" SUBGROUP_TEST="NO" TAU2="0.0" TOTALS="SUB" TOTAL_1="50" TOTAL_2="51" UNITS="" WEIGHT="100.0" Z="2.010017349220386">
<NAME>Weight Gain</NAME>
<GROUP_LABEL_1>Probiotics</GROUP_LABEL_1>
<GROUP_LABEL_2>Control</GROUP_LABEL_2>
<GRAPH_LABEL_1>Favours [control]</GRAPH_LABEL_1>
<GRAPH_LABEL_2>Favours [probiotic]</GRAPH_LABEL_2>
<CONT_SUBGROUP CHI2="0.0" CI_END="4.937745108643284" CI_START="0.0622548913567158" DF="0" EFFECT_SIZE="2.5" ESTIMABLE="YES" I2="0.0" ID="CMP-003.05.01" MODIFIED="2015-02-24 10:33:53 -0500" MODIFIED_BY="[Empty name]" NO="1" P_CHI2="1.0" P_Z="0.044429352677815975" STUDIES="1" TAU2="0.0" TOTAL_1="50" TOTAL_2="51" WEIGHT="100.0" Z="2.010017349220386">
<NAME>g/day</NAME>
<CONT_DATA CI_END="4.937745108643284" CI_START="0.0622548913567158" EFFECT_SIZE="2.5" ESTIMABLE="YES" MEAN_1="14.3" MEAN_2="11.8" MODIFIED="2015-02-24 10:33:53 -0500" MODIFIED_BY="[Empty name]" ORDER="81" SD_1="7.4" SD_2="4.8" SE="1.2437703589820561" STUDY_ID="STD-Al_x002d_Hosni-2012" TOTAL_1="50" TOTAL_2="51" WEIGHT="100.0"/>
</CONT_SUBGROUP>
</CONT_OUTCOME>
<CONT_OUTCOME CHI2="0.7232211726230674" CI_END="-0.6746711207247391" CI_START="-2.9247022649297243" CI_STUDY="95" CI_TOTAL="95" DF="1" EFFECT_MEASURE="MD" EFFECT_SIZE="-1.7996866928272317" ESTIMABLE="YES" I2="0.0" I2_Q="0.0" ID="CMP-003.06" MODIFIED="2015-03-17 13:43:08 -0400" MODIFIED_BY="[Empty name]" NO="6" P_CHI2="0.39508935972561776" P_Q="1.0" P_Z="0.0017164735036572963" Q="0.0" RANDOM="YES" SCALE="11.66" SORT_BY="STUDY" STUDIES="2" SUBGROUPS="NO" SUBGROUP_TEST="YES" TAU2="0.0" TOTALS="YES" TOTAL_1="104" TOTAL_2="114" UNITS="" WEIGHT="100.0" Z="3.135353135428443">
<NAME>Time to full enteral feeds (days)</NAME>
<GROUP_LABEL_1>Probiotics</GROUP_LABEL_1>
<GROUP_LABEL_2>Control</GROUP_LABEL_2>
<GRAPH_LABEL_1>Favours [probiotic]</GRAPH_LABEL_1>
<GRAPH_LABEL_2>Favours [control]</GRAPH_LABEL_2>
<CONT_DATA CI_END="-0.5517649681053547" CI_START="-2.848235031894644" EFFECT_SIZE="-1.6999999999999993" ESTIMABLE="YES" MEAN_1="9.3" MEAN_2="11.0" MODIFIED="2015-03-16 11:48:45 -0400" MODIFIED_BY="[Empty name]" ORDER="470" SD_1="3.2" SD_2="4.9" SE="0.5858449649849569" STUDY_ID="STD-Oncel-2014" TOTAL_1="93" TOTAL_2="103" WEIGHT="95.99651836035211"/>
<CONT_DATA CI_END="1.4326313957043846" CI_START="-9.812631395704383" EFFECT_SIZE="-4.1899999999999995" ESTIMABLE="YES" MEAN_1="13.22" MEAN_2="17.41" MODIFIED="2015-02-25 12:57:21 -0500" MODIFIED_BY="[Empty name]" ORDER="384" SD_1="5.04" SD_2="8.07" SE="2.8687422014154254" STUDY_ID="STD-Roy-2014" TOTAL_1="11" TOTAL_2="11" WEIGHT="4.003481639647887"/>
</CONT_OUTCOME>
</COMPARISON>
<COMPARISON ID="CMP-004" MODIFIED="2016-07-20 12:53:03 -0400" MODIFIED_BY="[Empty name]" NO="4">
<NAME>Probiotics versus control (species of probiotic)</NAME>
<DICH_OUTCOME CHI2="36.034154117652726" CI_END="0.6108159557468117" CI_START="0.3792301061376638" CI_STUDY="95" CI_TOTAL="95" DF="31" EFFECT_MEASURE="RR" EFFECT_SIZE="0.481289725351001" ESTIMABLE="YES" EVENTS_1="167" EVENTS_2="303" I2="13.970507261572015" I2_Q="16.101764501058575" ID="CMP-004.01" LOG_CI_END="-0.21408962681815735" LOG_CI_START="-0.4210971924034546" LOG_EFFECT_SIZE="-0.31759340961080595" METHOD="MH" MODIFIED="2016-07-20 12:18:32 -0400" MODIFIED_BY="[Empty name]" NO="1" P_CHI2="0.24466070929471373" P_Q="0.31106850550534293" P_Z="1.8100164416509261E-9" Q="3.5757605415168143" RANDOM="YES" SCALE="100.0" SORT_BY="STUDY" STUDIES="34" SUBGROUPS="YES" SUBGROUP_TEST="YES" SWAP_EVENTS="NO" TAU2="0.055152716790849404" TOTALS="SUB" TOTAL_1="4869" TOTAL_2="4790" WEIGHT="400.0" Z="6.0139989840899615">
<NAME>Severe NEC - Species of Probiotic</NAME>
<GROUP_LABEL_1>Probiotic</GROUP_LABEL_1>
<GROUP_LABEL_2>Control</GROUP_LABEL_2>
<GRAPH_LABEL_1>Favours [probiotic]</GRAPH_LABEL_1>
<GRAPH_LABEL_2>Favours [control]</GRAPH_LABEL_2>
<DICH_SUBGROUP CHI2="2.748633018916396" CI_END="0.9511294095530547" CI_START="0.39560147259616657" DF="6" EFFECT_SIZE="0.6134070386364269" ESTIMABLE="YES" EVENTS_1="32" EVENTS_2="53" I2="0.0" ID="CMP-004.01.01" LOG_CI_END="-0.02176038944403239" LOG_CI_START="-0.40274210044392067" LOG_EFFECT_SIZE="-0.2122512449439765" MODIFIED="2015-09-30 14:28:57 -0400" MODIFIED_BY="[Empty name]" NO="1" P_CHI2="0.8396698345822979" P_Z="0.028972754668701625" STUDIES="8" TAU2="0.0" TOTAL_1="1299" TOTAL_2="1297" WEIGHT="100.0" Z="2.18385703960527">
<NAME>Lactobacillus</NAME>
<DICH_DATA CI_END="1.6144476896574236" CI_START="0.1496469930363958" EFFECT_SIZE="0.4915254237288136" ESTIMABLE="YES" EVENTS_1="4" EVENTS_2="8" LOG_CI_END="0.2080239778380536" LOG_CI_START="-0.8249320053244297" LOG_EFFECT_SIZE="-0.3084540137431881" MODIFIED="2015-01-19 14:28:59 -0500" MODIFIED_BY="[Empty name]" ORDER="159" O_E="0.0" SE="0.6067634577242242" STUDY_ID="STD-Dani-2002" TOTAL_1="295" TOTAL_2="290" VAR="0.36816189362945645" WEIGHT="13.60331092708253"/>
<DICH_DATA CI_END="3.2274831496672065" CI_START="0.038048015197289314" EFFECT_SIZE="0.3504273504273504" ESTIMABLE="YES" EVENTS_1="1" EVENTS_2="3" LOG_CI_END="0.508863983540889" LOG_CI_START="-1.4196679935937413" LOG_EFFECT_SIZE="-0.4554020050264262" MODIFIED="2015-01-19 14:29:41 -0500" MODIFIED_BY="[Empty name]" ORDER="160" O_E="0.0" SE="1.1328292297561309" STUDY_ID="STD-Manzoni-2006" TOTAL_1="39" TOTAL_2="41" VAR="1.2833020637898687" WEIGHT="3.9026047349714545"/>
<DICH_DATA CI_END="1.6966781302336307" CI_START="0.005244725072749154" EFFECT_SIZE="0.09433244579688094" ESTIMABLE="YES" EVENTS_1="0" EVENTS_2="5" LOG_CI_END="0.2295994619277387" LOG_CI_START="-2.2802772724880316" LOG_EFFECT_SIZE="-1.0253389052801465" MODIFIED="2015-09-30 14:28:57 -0400" MODIFIED_BY="[Empty name]" ORDER="783" O_E="0.0" SE="1.4743140178860321" STUDY_ID="STD-Manzoni-2014" TOTAL_1="238" TOTAL_2="247" VAR="2.1736018233352556" WEIGHT="2.304111386353265"/>
<DICH_DATA CI_END="1.9850703643826424" CI_START="0.32240670733051835" EFFECT_SIZE="0.8" ESTIMABLE="YES" EVENTS_1="8" EVENTS_2="10" LOG_CI_END="0.2977759057195323" LOG_CI_START="-0.4915959317356451" LOG_EFFECT_SIZE="-0.09691001300805639" MODIFIED="2015-03-16 11:49:52 -0400" MODIFIED_BY="[Empty name]" ORDER="471" O_E="0.0" SE="0.4636809247747852" STUDY_ID="STD-Oncel-2014" TOTAL_1="200" TOTAL_2="200" VAR="0.215" WEIGHT="23.294049816488283"/>
<DICH_DATA CI_END="0.0" CI_START="0.0" EFFECT_SIZE="0.0" ESTIMABLE="NO" EVENTS_1="0" EVENTS_2="0" LOG_CI_END="0.0" LOG_CI_START="0.0" LOG_EFFECT_SIZE="0.0" MODIFIED="2015-03-10 12:16:16 -0400" MODIFIED_BY="[Empty name]" ORDER="409" O_E="0.0" SE="0.0" STUDY_ID="STD-Reuman-1986" TOTAL_1="15" TOTAL_2="15" VAR="0.0" WEIGHT="0.0"/>
<DICH_DATA CI_END="1.3758572580847934" CI_START="0.2701636041725687" EFFECT_SIZE="0.6096774193548387" ESTIMABLE="YES" EVENTS_1="9" EVENTS_2="15" LOG_CI_END="0.13857337921797952" LOG_CI_START="-0.5683731585400367" LOG_EFFECT_SIZE="-0.21489988966102858" MODIFIED="2015-01-19 14:31:58 -0500" MODIFIED_BY="[Empty name]" ORDER="162" O_E="0.0" SE="0.41526389572085887" STUDY_ID="STD-Rojas-2012" TOTAL_1="372" TOTAL_2="378" VAR="0.17244410308926436" WEIGHT="29.042574497038697"/>
<DICH_DATA CI_END="1.6086463437686067" CI_START="0.22787805910949172" EFFECT_SIZE="0.6054545454545455" ESTIMABLE="YES" EVENTS_1="6" EVENTS_2="10" LOG_CI_END="0.20646057621101835" LOG_CI_START="-0.6422974881868663" LOG_EFFECT_SIZE="-0.21791845598792398" MODIFIED="2015-01-19 14:31:17 -0500" MODIFIED_BY="[Empty name]" ORDER="163" O_E="0.0" SE="0.4985646884474958" STUDY_ID="STD-Sari-2011" TOTAL_1="110" TOTAL_2="111" VAR="0.24856674856674857" WEIGHT="20.148393698765805"/>
<DICH_DATA CI_END="4.855798132104435" CI_START="0.20593936831690612" EFFECT_SIZE="1.0" ESTIMABLE="YES" EVENTS_1="4" EVENTS_2="2" LOG_CI_END="0.6862606237147656" LOG_CI_START="-0.6862606237147656" LOG_EFFECT_SIZE="0.0" MODIFIED="2015-03-11 10:33:54 -0400" MODIFIED_BY="[Empty name]" ORDER="431" O_E="0.0" SE="0.806225774829855" STUDY_ID="STD-Underwood-2009a" TOTAL_1="30" TOTAL_2="15" VAR="0.65" WEIGHT="7.70495493929997"/>
</DICH_SUBGROUP>
<DICH_SUBGROUP CHI2="12.951427361507225" CI_END="0.9716799059758207" CI_START="0.13985702703995728" DF="4" EFFECT_SIZE="0.36864110308570247" ESTIMABLE="YES" EVENTS_1="69" EVENTS_2="103" I2="69.11537324535865" ID="CMP-004.01.02" LOG_CI_END="-0.01247677824582453" LOG_CI_START="-0.8543157078551415" LOG_EFFECT_SIZE="-0.43339624305048297" MODIFIED="2016-07-20 11:01:02 -0400" MODIFIED_BY="[Empty name]" NO="2" P_CHI2="0.011515608540245137" P_Z="0.04358494058799393" STUDIES="6" TAU2="0.7302605337066953" TOTAL_1="1027" TOTAL_2="1029" WEIGHT="100.0" Z="2.0180606943613917">
<NAME>Bifidobacterium</NAME>
<DICH_DATA CI_END="1.3064536780197766" CI_START="0.6741226834054393" EFFECT_SIZE="0.9384615384615385" ESTIMABLE="YES" EVENTS_1="61" EVENTS_2="66" LOG_CI_END="0.11609401587196189" LOG_CI_START="-0.17126105913613895" LOG_EFFECT_SIZE="-0.02758352163208854" MODIFIED="2016-05-16 11:21:48 -0400" MODIFIED_BY="[Empty name]" ORDER="916" O_E="0.0" SE="0.1687937934903204" STUDY_ID="STD-Costeloe-2016" TOTAL_1="650" TOTAL_2="660" VAR="0.028491344720852924" WEIGHT="32.22800594980673"/>
<DICH_DATA CI_END="0.46631664872715356" CI_START="0.02647488363549561" EFFECT_SIZE="0.1111111111111111" ESTIMABLE="YES" EVENTS_1="2" EVENTS_2="18" LOG_CI_END="-0.33131907881688055" LOG_CI_START="-1.5771659400617695" LOG_EFFECT_SIZE="-0.9542425094393249" MODIFIED="2016-07-20 11:01:02 -0400" MODIFIED_BY="[Empty name]" ORDER="941" O_E="0.0" SE="0.7318166133366716" STUDY_ID="STD-Dilli-2015a" TOTAL_1="100" TOTAL_2="100" VAR="0.5355555555555556" WEIGHT="19.318019623721092"/>
<DICH_DATA CI_END="0.9985019085969338" CI_START="0.11127781544978844" EFFECT_SIZE="0.3333333333333333" ESTIMABLE="YES" EVENTS_1="4" EVENTS_2="12" LOG_CI_END="-6.511006557480128E-4" LOG_CI_START="-0.9535914087835768" LOG_EFFECT_SIZE="-0.47712125471966244" MODIFIED="2016-07-20 11:01:02 -0400" MODIFIED_BY="[Empty name]" ORDER="942" O_E="0.0" SE="0.5597618541248888" STUDY_ID="STD-Dilli-2015b" TOTAL_1="100" TOTAL_2="100" VAR="0.3133333333333333" WEIGHT="23.431586582380824"/>
<DICH_DATA CI_END="0.0" CI_START="0.0" EFFECT_SIZE="0.0" ESTIMABLE="NO" EVENTS_1="0" EVENTS_2="0" LOG_CI_END="0.0" LOG_CI_START="0.0" LOG_EFFECT_SIZE="0.0" MODIFIED="2015-01-19 14:32:39 -0500" MODIFIED_BY="[Empty name]" ORDER="164" O_E="0.0" SE="0.0" STUDY_ID="STD-Kitajima-1997" TOTAL_1="45" TOTAL_2="46" VAR="0.0" WEIGHT="0.0"/>
<DICH_DATA CI_END="2.6030132107871373" CI_START="0.09186728149612175" EFFECT_SIZE="0.489010989010989" ESTIMABLE="YES" EVENTS_1="2" EVENTS_2="4" LOG_CI_END="0.4154763722419273" LOG_CI_START="-1.0368391349222512" LOG_EFFECT_SIZE="-0.31068138134016204" MODIFIED="2015-01-19 14:33:15 -0500" MODIFIED_BY="[Empty name]" ORDER="165" O_E="0.0" SE="0.853097317985943" STUDY_ID="STD-Mihatsch-2010" TOTAL_1="91" TOTAL_2="89" VAR="0.7277750339548092" WEIGHT="16.771236994999725"/>
<DICH_DATA CI_END="2.2273339739655307" CI_START="0.006362914482768247" EFFECT_SIZE="0.11904761904761904" ESTIMABLE="YES" EVENTS_1="0" EVENTS_2="3" LOG_CI_END="0.3477853414954948" LOG_CI_START="-2.196343913619258" LOG_EFFECT_SIZE="-0.9242792860618817" MODIFIED="2015-03-10 11:27:58 -0400" MODIFIED_BY="[Empty name]" ORDER="167" O_E="0.0" SE="1.4944341180973264" STUDY_ID="STD-Stratiki-2007" TOTAL_1="41" TOTAL_2="34" VAR="2.2333333333333334" WEIGHT="8.251150849091621"/>
</DICH_SUBGROUP>
<DICH_SUBGROUP CHI2="0.23144730412579848" CI_END="1.5409795317714678" CI_START="0.3321626673040257" DF="1" EFFECT_SIZE="0.7154410328839962" ESTIMABLE="YES" EVENTS_1="11" EVENTS_2="13" I2="0.0" ID="CMP-004.01.03" LOG_CI_END="0.1877968701929542" LOG_CI_START="-0.4786491807195309" LOG_EFFECT_SIZE="-0.1454261552632884" MODIFIED="2015-01-19 14:35:46 -0500" MODIFIED_BY="[Empty name]" NO="3" P_CHI2="0.6304527669851554" P_Z="0.39234461537918264" STUDIES="2" TAU2="0.0" TOTAL_1="186" TOTAL_2="171" WEIGHT="100.0" Z="0.855373143365221">
<NAME>Saccharomyces boulardii</NAME>
<DICH_DATA CI_END="1.78041877992008" CI_START="0.19434796192231077" EFFECT_SIZE="0.5882352941176471" ESTIMABLE="YES" EVENTS_1="5" EVENTS_2="6" LOG_CI_END="0.2505221665881563" LOG_CI_START="-0.7114200093447043" LOG_EFFECT_SIZE="-0.2304489213782739" MODIFIED="2015-01-19 14:35:36 -0500" MODIFIED_BY="[Empty name]" ORDER="168" O_E="0.0" SE="0.5650495958335287" STUDY_ID="STD-Costalos-2003" TOTAL_1="51" TOTAL_2="36" VAR="0.319281045751634" WEIGHT="47.99898618679508"/>
<DICH_DATA CI_END="2.483967446023963" CI_START="0.2957743583665037" EFFECT_SIZE="0.8571428571428571" ESTIMABLE="YES" EVENTS_1="6" EVENTS_2="7" LOG_CI_END="0.3951458998359434" LOG_CI_START="-0.5290394790971698" LOG_EFFECT_SIZE="-0.06694678963061322" MODIFIED="2015-01-19 14:35:46 -0500" MODIFIED_BY="[Empty name]" ORDER="169" O_E="0.0" SE="0.5428710663767178" STUDY_ID="STD-Demirel-2013" TOTAL_1="135" TOTAL_2="135" VAR="0.2947089947089947" WEIGHT="52.001013813204914"/>
</DICH_SUBGROUP>
<DICH_SUBGROUP CHI2="11.964129977925893" CI_END="0.5596768172982396" CI_START="0.2939364982854552" DF="17" EFFECT_SIZE="0.4055976378730441" ESTIMABLE="YES" EVENTS_1="55" EVENTS_2="134" I2="0.0" ID="CMP-004.01.04" LOG_CI_END="-0.2520626818872062" LOG_CI_START="-0.5317464839518289" LOG_EFFECT_SIZE="-0.3919045829195176" MODIFIED="2016-07-20 12:18:32 -0400" MODIFIED_BY="[Empty name]" NO="4" P_CHI2="0.8023044556691288" P_Z="3.9568646733341076E-8" STUDIES="18" TAU2="0.0" TOTAL_1="2357" TOTAL_2="2293" WEIGHT="99.99999999999999" Z="5.492766204036137">
<NAME>A mixture of two to three species of probiotics</NAME>
<DICH_DATA CI_END="6.96264540555288" CI_START="0.1494259637536985" EFFECT_SIZE="1.02" ESTIMABLE="YES" EVENTS_1="2" EVENTS_2="2" LOG_CI_END="0.8427742779368819" LOG_CI_START="-0.8255739344130467" LOG_EFFECT_SIZE="0.00860017176191757" MODIFIED="2015-01-19 14:36:49 -0500" MODIFIED_BY="[Empty name]" ORDER="170" O_E="0.0" SE="0.9799959983911899" STUDY_ID="STD-Al_x002d_Hosni-2012" TOTAL_1="50" TOTAL_2="51" VAR="0.960392156862745" WEIGHT="2.8103552991997973"/>
<DICH_DATA CI_END="0.7717419852438316" CI_START="0.013320134172660807" EFFECT_SIZE="0.10138888888888889" ESTIMABLE="YES" EVENTS_1="1" EVENTS_2="10" LOG_CI_END="-0.11252787209199856" LOG_CI_START="-1.8754914005296266" LOG_EFFECT_SIZE="-0.9940096363108125" MODIFIED="2015-01-19 14:36:59 -0500" MODIFIED_BY="[Empty name]" ORDER="171" O_E="0.0" SE="1.0355735034144726" STUDY_ID="STD-Bin_x002d_Nun-2005" TOTAL_1="72" TOTAL_2="73" VAR="1.072412480974125" WEIGHT="2.5167957621096178"/>
<DICH_DATA CI_END="1.9214795466841568" CI_START="0.005697359316327367" EFFECT_SIZE="0.10462962962962963" ESTIMABLE="YES" EVENTS_1="0" EVENTS_2="4" LOG_CI_END="0.2836357659486976" LOG_CI_START="-2.244326389955758" LOG_EFFECT_SIZE="-0.98034531200353" MODIFIED="2015-01-19 14:37:21 -0500" MODIFIED_BY="[Empty name]" ORDER="172" O_E="0.0" SE="1.4849374839927658" STUDY_ID="STD-Braga-2011" TOTAL_1="119" TOTAL_2="112" VAR="2.2050393313667653" WEIGHT="1.2240340337494893"/>
<DICH_DATA CI_END="70.493320237496" CI_START="0.23493518255070073" EFFECT_SIZE="4.069565217391304" ESTIMABLE="YES" EVENTS_1="6" EVENTS_2="0" LOG_CI_END="1.8481479663327265" LOG_CI_START="-0.6290519408917019" LOG_EFFECT_SIZE="0.6095480127205123" MODIFIED="2016-07-20 12:18:32 -0400" MODIFIED_BY="[Empty name]" ORDER="949" O_E="0.0" SE="1.4551194878409344" STUDY_ID="STD-Dutta-2015" TOTAL_1="114" TOTAL_2="35" VAR="2.117372723894463" WEIGHT="1.2747133071520893"/>
<DICH_DATA CI_END="1.2625022469690081" CI_START="0.19801944954965056" EFFECT_SIZE="0.5" ESTIMABLE="YES" EVENTS_1="6" EVENTS_2="12" LOG_CI_END="0.10123215973752897" LOG_CI_START="-0.7032921510654914" LOG_EFFECT_SIZE="-0.3010299956639812" MODIFIED="2015-01-19 14:37:48 -0500" MODIFIED_BY="[Empty name]" ORDER="173" O_E="0.0" SE="0.47258156262526085" STUDY_ID="STD-Fernandez_x002d_Carrocera-2013" TOTAL_1="75" TOTAL_2="75" VAR="0.22333333333333333" WEIGHT="12.085268003055845"/>
<DICH_DATA CI_END="4.778224909944289" CI_START="0.011232088370882104" EFFECT_SIZE="0.23166666666666666" ESTIMABLE="YES" EVENTS_1="0" EVENTS_2="2" LOG_CI_END="0.6792665880360594" LOG_CI_START="-1.9495394882951567" LOG_EFFECT_SIZE="-0.6351364501295486" MODIFIED="2015-02-27 13:42:43 -0500" MODIFIED_BY="[Empty name]" ORDER="303" O_E="0.0" SE="1.5441737020369017" STUDY_ID="STD-Hua-2014" TOTAL_1="119" TOTAL_2="138" VAR="2.38447242206235" WEIGHT="1.1319246816931996"/>
<DICH_DATA CI_END="0.6821506919455946" CI_START="0.12930483636560738" EFFECT_SIZE="0.2969939117199391" ESTIMABLE="YES" EVENTS_1="7" EVENTS_2="24" LOG_CI_END="-0.16611967600142621" LOG_CI_START="-0.8883852309771876" LOG_EFFECT_SIZE="-0.5272524534893068" MODIFIED="2015-03-11 12:48:52 -0400" MODIFIED_BY="[Empty name]" ORDER="447" O_E="0.0" SE="0.4242623622649206" STUDY_ID="STD-Ke-2008" TOTAL_1="438" TOTAL_2="446" VAR="0.17999855203461074" WEIGHT="14.994804996154398"/>
<DICH_DATA CI_END="0.9352307880254892" CI_START="0.04616144537907897" EFFECT_SIZE="0.20777777777777778" ESTIMABLE="YES" EVENTS_1="2" EVENTS_2="10" LOG_CI_END="-0.029081204530682934" LOG_CI_START="-1.335720601274969" LOG_EFFECT_SIZE="-0.6824009029028258" MODIFIED="2015-01-19 14:38:19 -0500" MODIFIED_BY="[Empty name]" ORDER="174" O_E="0.0" SE="0.7675264496169215" STUDY_ID="STD-Lin-2005" TOTAL_1="180" TOTAL_2="187" VAR="0.5890968508615567" WEIGHT="4.581662902121741"/>
<DICH_DATA CI_END="0.8541787324874388" CI_START="0.09556858530474467" EFFECT_SIZE="0.2857142857142857" ESTIMABLE="YES" EVENTS_1="4" EVENTS_2="14" LOG_CI_END="-0.0684512459252713" LOG_CI_START="-1.01968484277528" LOG_EFFECT_SIZE="-0.5440680443502757" MODIFIED="2015-01-19 14:38:36 -0500" MODIFIED_BY="[Empty name]" ORDER="175" O_E="0.0" SE="0.5587593234719402" STUDY_ID="STD-Lin-2008" TOTAL_1="217" TOTAL_2="217" VAR="0.3122119815668203" WEIGHT="8.64490585468285"/>
<DICH_DATA CI_END="0.9315348414605001" CI_START="0.2279847850122115" EFFECT_SIZE="0.46084245742092456" ESTIMABLE="YES" EVENTS_1="11" EVENTS_2="24" LOG_CI_END="-0.030800896891132842" LOG_CI_START="-0.6420941354807974" LOG_EFFECT_SIZE="-0.33644751618596513" MODIFIED="2015-01-19 14:39:06 -0500" MODIFIED_BY="[Empty name]" ORDER="176" O_E="0.0" SE="0.35907667429790185" STUDY_ID="STD-ProPrems-2013" TOTAL_1="548" TOTAL_2="551" VAR="0.1289360580248415" WEIGHT="20.933191449277334"/>
<DICH_DATA CI_END="2.1182529386902993" CI_START="0.13011902165490066" EFFECT_SIZE="0.525" ESTIMABLE="YES" EVENTS_1="3" EVENTS_2="5" LOG_CI_END="0.3259778175838637" LOG_CI_START="-0.8856592107719499" LOG_EFFECT_SIZE="-0.2798406965940431" MODIFIED="2015-02-28 22:28:48 -0500" MODIFIED_BY="[Empty name]" ORDER="395" O_E="0.0" SE="0.711721588156225" STUDY_ID="STD-Ren-2010" TOTAL_1="80" TOTAL_2="70" VAR="0.5065476190476191" WEIGHT="5.328310875142834"/>
<DICH_DATA CI_END="23.20584474178552" CI_START="0.20437592779558514" EFFECT_SIZE="2.1777777777777776" ESTIMABLE="YES" EVENTS_1="2" EVENTS_2="1" LOG_CI_END="1.3655973822796617" LOG_CI_START="-0.6895702584453592" LOG_EFFECT_SIZE="0.33801356191715115" MODIFIED="2015-01-19 14:39:56 -0500" MODIFIED_BY="[Empty name]" ORDER="177" O_E="0.0" SE="1.2072156454057708" STUDY_ID="STD-Rouge-2009" TOTAL_1="45" TOTAL_2="49" VAR="1.4573696145124717" WEIGHT="1.851996336737156"/>
<DICH_DATA CI_END="6.852725287912201" CI_START="0.14592734393773824" EFFECT_SIZE="1.0" ESTIMABLE="YES" EVENTS_1="2" EVENTS_2="2" LOG_CI_END="0.8358633221668504" LOG_CI_START="-0.8358633221668503" LOG_EFFECT_SIZE="0.0" MODIFIED="2015-02-27 13:43:08 -0500" MODIFIED_BY="[Empty name]" ORDER="374" O_E="0.0" SE="0.9819805060619656" STUDY_ID="STD-Roy-2014" TOTAL_1="56" TOTAL_2="56" VAR="0.9642857142857142" WEIGHT="2.7990077498435513"/>
<DICH_DATA CI_END="0.9183629091492804" CI_START="0.13185833313396572" EFFECT_SIZE="0.34798534798534797" ESTIMABLE="YES" EVENTS_1="5" EVENTS_2="15" LOG_CI_END="-0.0369856648819514" LOG_CI_START="-0.8798924186218652" LOG_EFFECT_SIZE="-0.4584390417519083" MODIFIED="2015-01-19 14:40:17 -0500" MODIFIED_BY="[Empty name]" ORDER="178" O_E="0.0" SE="0.4951275996025489" STUDY_ID="STD-Samanta-2009" TOTAL_1="91" TOTAL_2="95" VAR="0.24515133988818197" WEIGHT="11.009701960349153"/>
<DICH_DATA CI_END="2.8882276662167143" CI_START="0.07061569859802672" EFFECT_SIZE="0.45161290322580644" ESTIMABLE="YES" EVENTS_1="2" EVENTS_2="2" LOG_CI_END="0.4606314237606989" LOG_CI_START="-1.1510987400727681" LOG_EFFECT_SIZE="-0.3452336581560347" MODIFIED="2015-03-11 10:34:17 -0400" MODIFIED_BY="[Empty name]" ORDER="432" O_E="0.0" SE="0.9467382764287602" STUDY_ID="STD-Underwood-2009b-multi" TOTAL_1="31" TOTAL_2="14" VAR="0.8963133640552996" WEIGHT="3.0112718337005813"/>
[truncated: 1,352,259 more chars]
